# Supplementary material for: Association between oral microbiome and five types of respiratory infections: a two-sample Mendelian randomization study in east Asian population
Source: Front Microbiol. 2024 Apr 10;15:1392473. doi: 10.3389/fmicb.2024.1392473 (PMC11039966; doi:10.3389/fmicb.2024.1392473)
Supplement: Supplementary file 1 [file Data_Sheet_1.zip]

Archive with 433 entries (336 files):
- Supplementary Materials/
- Supplementary Materials/MR plots for tongue/
- Supplementary Materials/MR plots for tongue/Bronchiectasis/
- Supplementary Materials/MR plots for tongue/Bronchiectasis/s__Eikenella_sp001648475_mgs_3302/
- Supplementary Materials/MR plots for tongue/Bronchiectasis/s__Eikenella_sp001648475_mgs_3302/forest.pdf
- Supplementary Materials/MR plots for tongue/Bronchiectasis/s__Eikenella_sp001648475_mgs_3302/funnel.pdf
- Supplementary Materials/MR plots for tongue/Bronchiectasis/s__Eikenella_sp001648475_mgs_3302/leave_one_out.pdf
- Supplementary Materials/MR plots for tongue/Bronchiectasis/s__Eikenella_sp001648475_mgs_3302/scatter.pdf
- Supplementary Materials/MR plots for tongue/Bronchiectasis/s__F0422_sp001553345_mgs_3021/
- Supplementary Materials/MR plots for tongue/Bronchiectasis/s__F0422_sp001553345_mgs_3021/forest.pdf
- Supplementary Materials/MR plots for tongue/Bronchiectasis/s__F0422_sp001553345_mgs_3021/funnel.pdf
- Supplementary Materials/MR plots for tongue/Bronchiectasis/s__F0422_sp001553345_mgs_3021/leave_one_out.pdf
- Supplementary Materials/MR plots for tongue/Bronchiectasis/s__F0422_sp001553345_mgs_3021/scatter.pdf
- Supplementary Materials/MR plots for tongue/Bronchitis/
- Supplementary Materials/MR plots for tongue/Bronchitis/s__Haemophilus_haemolyticus_mgs_1068/
- Supplementary Materials/MR plots for tongue/Bronchitis/s__Haemophilus_haemolyticus_mgs_1068/forest.pdf
- Supplementary Materials/MR plots for tongue/Bronchitis/s__Haemophilus_haemolyticus_mgs_1068/funnel.pdf
- Supplementary Materials/MR plots for tongue/Bronchitis/s__Haemophilus_haemolyticus_mgs_1068/leave_one_out.pdf
- Supplementary Materials/MR plots for tongue/Bronchitis/s__Haemophilus_haemolyticus_mgs_1068/scatter.pdf
- Supplementary Materials/MR plots for tongue/Bronchitis/s__Haemophilus_sp002998595_mgs_2250/
- Supplementary Materials/MR plots for tongue/Bronchitis/s__Haemophilus_sp002998595_mgs_2250/forest.pdf
- Supplementary Materials/MR plots for tongue/Bronchitis/s__Haemophilus_sp002998595_mgs_2250/funnel.pdf
- Supplementary Materials/MR plots for tongue/Bronchitis/s__Haemophilus_sp002998595_mgs_2250/leave_one_out.pdf
- Supplementary Materials/MR plots for tongue/Bronchitis/s__Haemophilus_sp002998595_mgs_2250/scatter.pdf
- Supplementary Materials/MR plots for tongue/Bronchitis/s__Pauljensenia_pyogenes_mgs_3542/
- Supplementary Materials/MR plots for tongue/Bronchitis/s__Pauljensenia_pyogenes_mgs_3542/forest.pdf
- Supplementary Materials/MR plots for tongue/Bronchitis/s__Pauljensenia_pyogenes_mgs_3542/funnel.pdf
- Supplementary Materials/MR plots for tongue/Bronchitis/s__Pauljensenia_pyogenes_mgs_3542/leave_one_out.pdf
- Supplementary Materials/MR plots for tongue/Bronchitis/s__Pauljensenia_pyogenes_mgs_3542/scatter.pdf
- Supplementary Materials/MR plots for tongue/Bronchitis/s__Porphyromonas_endodontalis_mgs_3304/
- Supplementary Materials/MR plots for tongue/Bronchitis/s__Porphyromonas_endodontalis_mgs_3304/forest.pdf
- Supplementary Materials/MR plots for tongue/Bronchitis/s__Porphyromonas_endodontalis_mgs_3304/funnel.pdf
- Supplementary Materials/MR plots for tongue/Bronchitis/s__Porphyromonas_endodontalis_mgs_3304/leave_one_out.pdf
- Supplementary Materials/MR plots for tongue/Bronchitis/s__Porphyromonas_endodontalis_mgs_3304/scatter.pdf
- Supplementary Materials/MR plots for tongue/Bronchitis/s__Streptococcus_pseudopneumoniae_O_mgs_1112/
- Supplementary Materials/MR plots for tongue/Bronchitis/s__Streptococcus_pseudopneumoniae_O_mgs_1112/forest.pdf
- Supplementary Materials/MR plots for tongue/Bronchitis/s__Streptococcus_pseudopneumoniae_O_mgs_1112/funnel.pdf
- Supplementary Materials/MR plots for tongue/Bronchitis/s__Streptococcus_pseudopneumoniae_O_mgs_1112/leave_one_out.pdf
- Supplementary Materials/MR plots for tongue/Bronchitis/s__Streptococcus_pseudopneumoniae_O_mgs_1112/scatter.pdf
- Supplementary Materials/MR plots for tongue/Chronic sinusitis/
- Supplementary Materials/MR plots for tongue/Chronic sinusitis/s__F0040_sp900095835_mgs_3541/
- Supplementary Materials/MR plots for tongue/Chronic sinusitis/s__F0040_sp900095835_mgs_3541/forest.pdf
- Supplementary Materials/MR plots for tongue/Chronic sinusitis/s__F0040_sp900095835_mgs_3541/funnel.pdf
- Supplementary Materials/MR plots for tongue/Chronic sinusitis/s__F0040_sp900095835_mgs_3541/leave_one_out.pdf
- Supplementary Materials/MR plots for tongue/Chronic sinusitis/s__F0040_sp900095835_mgs_3541/scatter.pdf
- Supplementary Materials/MR plots for tongue/Chronic sinusitis/s__Fusobacterium_vincentii_mgs_3469/
- Supplementary Materials/MR plots for tongue/Chronic sinusitis/s__Fusobacterium_vincentii_mgs_3469/forest.pdf
- Supplementary Materials/MR plots for tongue/Chronic sinusitis/s__Fusobacterium_vincentii_mgs_3469/funnel.pdf
- Supplementary Materials/MR plots for tongue/Chronic sinusitis/s__Fusobacterium_vincentii_mgs_3469/leave_one_out.pdf
- Supplementary Materials/MR plots for tongue/Chronic sinusitis/s__Fusobacterium_vincentii_mgs_3469/scatter.pdf
- Supplementary Materials/MR plots for tongue/Chronic sinusitis/s__Gemella_massiliensis_mgs_238/
- Supplementary Materials/MR plots for tongue/Chronic sinusitis/s__Gemella_massiliensis_mgs_238/forest.pdf
- Supplementary Materials/MR plots for tongue/Chronic sinusitis/s__Gemella_massiliensis_mgs_238/funnel.pdf
- Supplementary Materials/MR plots for tongue/Chronic sinusitis/s__Gemella_massiliensis_mgs_238/leave_one_out.pdf
- Supplementary Materials/MR plots for tongue/Chronic sinusitis/s__Gemella_massiliensis_mgs_238/scatter.pdf
- Supplementary Materials/MR plots for tongue/Chronic sinusitis/s__Kingella_A_denitrificans_mgs_1934/
- Supplementary Materials/MR plots for tongue/Chronic sinusitis/s__Kingella_A_denitrificans_mgs_1934/forest.pdf
- Supplementary Materials/MR plots for tongue/Chronic sinusitis/s__Kingella_A_denitrificans_mgs_1934/funnel.pdf
- Supplementary Materials/MR plots for tongue/Chronic sinusitis/s__Kingella_A_denitrificans_mgs_1934/leave_one_out.pdf
- Supplementary Materials/MR plots for tongue/Chronic sinusitis/s__Kingella_A_denitrificans_mgs_1934/scatter.pdf
- Supplementary Materials/MR plots for tongue/Chronic sinusitis/s__Prevotella_conceptionensis_mgs_303/
- Supplementary Materials/MR plots for tongue/Chronic sinusitis/s__Prevotella_conceptionensis_mgs_303/forest.pdf
- Supplementary Materials/MR plots for tongue/Chronic sinusitis/s__Prevotella_conceptionensis_mgs_303/funnel.pdf
- Supplementary Materials/MR plots for tongue/Chronic sinusitis/s__Prevotella_conceptionensis_mgs_303/leave_one_out.pdf
- Supplementary Materials/MR plots for tongue/Chronic sinusitis/s__Prevotella_conceptionensis_mgs_303/scatter.pdf
- Supplementary Materials/MR plots for tongue/Chronic sinusitis/s__Prevotella_nigrescens_mgs_3566/
- Supplementary Materials/MR plots for tongue/Chronic sinusitis/s__Prevotella_nigrescens_mgs_3566/forest.pdf
- Supplementary Materials/MR plots for tongue/Chronic sinusitis/s__Prevotella_nigrescens_mgs_3566/funnel.pdf
- Supplementary Materials/MR plots for tongue/Chronic sinusitis/s__Prevotella_nigrescens_mgs_3566/leave_one_out.pdf
- Supplementary Materials/MR plots for tongue/Chronic sinusitis/s__Prevotella_nigrescens_mgs_3566/scatter.pdf
- Supplementary Materials/MR plots for tongue/Chronic sinusitis/s__Rothia_mucilaginosa_mgs_3219/
- Supplementary Materials/MR plots for tongue/Chronic sinusitis/s__Rothia_mucilaginosa_mgs_3219/forest.pdf
- Supplementary Materials/MR plots for tongue/Chronic sinusitis/s__Rothia_mucilaginosa_mgs_3219/funnel.pdf
- Supplementary Materials/MR plots for tongue/Chronic sinusitis/s__Rothia_mucilaginosa_mgs_3219/leave_one_out.pdf
- Supplementary Materials/MR plots for tongue/Chronic sinusitis/s__Rothia_mucilaginosa_mgs_3219/scatter.pdf
- Supplementary Materials/MR plots for tongue/Chronic sinusitis/s__Streptococcus_infantis_mgs_1655/
- Supplementary Materials/MR plots for tongue/Chronic sinusitis/s__Streptococcus_infantis_mgs_1655/forest.pdf
- Supplementary Materials/MR plots for tongue/Chronic sinusitis/s__Streptococcus_infantis_mgs_1655/funnel.pdf
- Supplementary Materials/MR plots for tongue/Chronic sinusitis/s__Streptococcus_infantis_mgs_1655/leave_one_out.pdf
- Supplementary Materials/MR plots for tongue/Chronic sinusitis/s__Streptococcus_infantis_mgs_1655/scatter.pdf
- Supplementary Materials/MR plots for tongue/Chronic sinusitis/s__Streptococcus_mitis_AT_mgs_2307/
- Supplementary Materials/MR plots for tongue/Chronic sinusitis/s__Streptococcus_mitis_AT_mgs_2307/forest.pdf
- Supplementary Materials/MR plots for tongue/Chronic sinusitis/s__Streptococcus_mitis_AT_mgs_2307/funnel.pdf
- Supplementary Materials/MR plots for tongue/Chronic sinusitis/s__Streptococcus_mitis_AT_mgs_2307/leave_one_out.pdf
- Supplementary Materials/MR plots for tongue/Chronic sinusitis/s__Streptococcus_mitis_AT_mgs_2307/scatter.pdf
- Supplementary Materials/MR plots for tongue/Chronic sinusitis/s__Streptococcus_mitis_I_mgs_2661/
- Supplementary Materials/MR plots for tongue/Chronic sinusitis/s__Streptococcus_mitis_I_mgs_2661/forest.pdf
- Supplementary Materials/MR plots for tongue/Chronic sinusitis/s__Streptococcus_mitis_I_mgs_2661/funnel.pdf
- Supplementary Materials/MR plots for tongue/Chronic sinusitis/s__Streptococcus_mitis_I_mgs_2661/leave_one_out.pdf
- Supplementary Materials/MR plots for tongue/Chronic sinusitis/s__Streptococcus_mitis_I_mgs_2661/scatter.pdf
- Supplementary Materials/MR plots for tongue/Chronic sinusitis/s__Streptococcus_sp000187745_mgs_3504/
- Supplementary Materials/MR plots for tongue/Chronic sinusitis/s__Streptococcus_sp000187745_mgs_3504/forest.pdf
- Supplementary Materials/MR plots for tongue/Chronic sinusitis/s__Streptococcus_sp000187745_mgs_3504/funnel.pdf
- Supplementary Materials/MR plots for tongue/Chronic sinusitis/s__Streptococcus_sp000187745_mgs_3504/leave_one_out.pdf
- Supplementary Materials/MR plots for tongue/Chronic sinusitis/s__Streptococcus_sp000187745_mgs_3504/scatter.pdf
- Supplementary Materials/MR plots for tongue/Chronic sinusitis/s__Tannerella_forsythia_mgs_3235/
- Supplementary Materials/MR plots for tongue/Chronic sinusitis/s__Tannerella_forsythia_mgs_3235/forest.pdf
- Supplementary Materials/MR plots for tongue/Chronic sinusitis/s__Tannerella_forsythia_mgs_3235/funnel.pdf
- Supplementary Materials/MR plots for tongue/Chronic sinusitis/s__Tannerella_forsythia_mgs_3235/leave_one_out.pdf
- Supplementary Materials/MR plots for tongue/Chronic sinusitis/s__Tannerella_forsythia_mgs_3235/scatter.pdf
- Supplementary Materials/MR plots for tongue/Pneumonia/
- Supplementary Materials/MR plots for tongue/Pneumonia/g__unclassified_mgs_1254/
- Supplementary Materials/MR plots for tongue/Pneumonia/g__unclassified_mgs_1254/forest.pdf
- Supplementary Materials/MR plots for tongue/Pneumonia/g__unclassified_mgs_1254/funnel.pdf
- Supplementary Materials/MR plots for tongue/Pneumonia/g__unclassified_mgs_1254/leave_one_out.pdf
- Supplementary Materials/MR plots for tongue/Pneumonia/g__unclassified_mgs_1254/scatter.pdf
- Supplementary Materials/MR plots for tongue/Pneumonia/s__Actinomyces_oris_A_mgs_3282/
- Supplementary Materials/MR plots for tongue/Pneumonia/s__Actinomyces_oris_A_mgs_3282/forest.pdf
- Supplementary Materials/MR plots for tongue/Pneumonia/s__Actinomyces_oris_A_mgs_3282/funnel.pdf
- Supplementary Materials/MR plots for tongue/Pneumonia/s__Actinomyces_oris_A_mgs_3282/leave_one_out.pdf
- Supplementary Materials/MR plots for tongue/Pneumonia/s__Actinomyces_oris_A_mgs_3282/scatter.pdf
- Supplementary Materials/MR plots for tongue/Pneumonia/s__Alloprevotella_rava_mgs_541/
- Supplementary Materials/MR plots for tongue/Pneumonia/s__Alloprevotella_rava_mgs_541/forest.pdf
- Supplementary Materials/MR plots for tongue/Pneumonia/s__Alloprevotella_rava_mgs_541/funnel.pdf
- Supplementary Materials/MR plots for tongue/Pneumonia/s__Alloprevotella_rava_mgs_541/leave_one_out.pdf
- Supplementary Materials/MR plots for tongue/Pneumonia/s__Alloprevotella_rava_mgs_541/scatter.pdf
- Supplementary Materials/MR plots for tongue/Pneumonia/s__Campylobacter_A_rectus_mgs_2542/
- Supplementary Materials/MR plots for tongue/Pneumonia/s__Campylobacter_A_rectus_mgs_2542/forest.pdf
- Supplementary Materials/MR plots for tongue/Pneumonia/s__Campylobacter_A_rectus_mgs_2542/funnel.pdf
- Supplementary Materials/MR plots for tongue/Pneumonia/s__Campylobacter_A_rectus_mgs_2542/leave_one_out.pdf
- Supplementary Materials/MR plots for tongue/Pneumonia/s__Campylobacter_A_rectus_mgs_2542/scatter.pdf
- Supplementary Materials/MR plots for tongue/Pneumonia/s__Centipeda_noxia_mgs_3198/
- Supplementary Materials/MR plots for tongue/Pneumonia/s__Centipeda_noxia_mgs_3198/forest.pdf
- Supplementary Materials/MR plots for tongue/Pneumonia/s__Centipeda_noxia_mgs_3198/funnel.pdf
- Supplementary Materials/MR plots for tongue/Pneumonia/s__Centipeda_noxia_mgs_3198/leave_one_out.pdf
- Supplementary Materials/MR plots for tongue/Pneumonia/s__Centipeda_noxia_mgs_3198/scatter.pdf
- Supplementary Materials/MR plots for tongue/Pneumonia/s__Eikenella_corrodens_mgs_3538/
- Supplementary Materials/MR plots for tongue/Pneumonia/s__Eikenella_corrodens_mgs_3538/forest.pdf
- Supplementary Materials/MR plots for tongue/Pneumonia/s__Eikenella_corrodens_mgs_3538/funnel.pdf
- Supplementary Materials/MR plots for tongue/Pneumonia/s__Eikenella_corrodens_mgs_3538/leave_one_out.pdf
- Supplementary Materials/MR plots for tongue/Pneumonia/s__Eikenella_corrodens_mgs_3538/scatter.pdf
- Supplementary Materials/MR plots for tongue/Pneumonia/s__Fusobacterium_massiliense_mgs_586/
- Supplementary Materials/MR plots for tongue/Pneumonia/s__Fusobacterium_massiliense_mgs_586/forest.pdf
- Supplementary Materials/MR plots for tongue/Pneumonia/s__Fusobacterium_massiliense_mgs_586/funnel.pdf
- Supplementary Materials/MR plots for tongue/Pneumonia/s__Fusobacterium_massiliense_mgs_586/leave_one_out.pdf
- Supplementary Materials/MR plots for tongue/Pneumonia/s__Fusobacterium_massiliense_mgs_586/scatter.pdf
- Supplementary Materials/MR plots for tongue/Pneumonia/s__Granulicatella_elegans_mgs_2285/
- Supplementary Materials/MR plots for tongue/Pneumonia/s__Granulicatella_elegans_mgs_2285/forest.pdf
- Supplementary Materials/MR plots for tongue/Pneumonia/s__Granulicatella_elegans_mgs_2285/funnel.pdf
- Supplementary Materials/MR plots for tongue/Pneumonia/s__Granulicatella_elegans_mgs_2285/leave_one_out.pdf
- Supplementary Materials/MR plots for tongue/Pneumonia/s__Granulicatella_elegans_mgs_2285/scatter.pdf
- Supplementary Materials/MR plots for tongue/Pneumonia/s__HOT-345_sp003260355_mgs_213/
- Supplementary Materials/MR plots for tongue/Pneumonia/s__HOT-345_sp003260355_mgs_213/forest.pdf
- Supplementary Materials/MR plots for tongue/Pneumonia/s__HOT-345_sp003260355_mgs_213/funnel.pdf
- Supplementary Materials/MR plots for tongue/Pneumonia/s__HOT-345_sp003260355_mgs_213/leave_one_out.pdf
- Supplementary Materials/MR plots for tongue/Pneumonia/s__HOT-345_sp003260355_mgs_213/scatter.pdf
- Supplementary Materials/MR plots for tongue/Pneumonia/s__Haemophilus_D_parainfluenzae_A_mgs_2988/
- Supplementary Materials/MR plots for tongue/Pneumonia/s__Haemophilus_D_parainfluenzae_A_mgs_2988/forest.pdf
- Supplementary Materials/MR plots for tongue/Pneumonia/s__Haemophilus_D_parainfluenzae_A_mgs_2988/funnel.pdf
- Supplementary Materials/MR plots for tongue/Pneumonia/s__Haemophilus_D_parainfluenzae_A_mgs_2988/leave_one_out.pdf
- Supplementary Materials/MR plots for tongue/Pneumonia/s__Haemophilus_D_parainfluenzae_A_mgs_2988/scatter.pdf
- Supplementary Materials/MR plots for tongue/Pneumonia/s__Prevotella_oulorum_mgs_3240/
- Supplementary Materials/MR plots for tongue/Pneumonia/s__Prevotella_oulorum_mgs_3240/forest.pdf
- Supplementary Materials/MR plots for tongue/Pneumonia/s__Prevotella_oulorum_mgs_3240/funnel.pdf
- Supplementary Materials/MR plots for tongue/Pneumonia/s__Prevotella_oulorum_mgs_3240/leave_one_out.pdf
- Supplementary Materials/MR plots for tongue/Pneumonia/s__Prevotella_oulorum_mgs_3240/scatter.pdf
- Supplementary Materials/MR plots for tongue/Pneumonia/s__Prevotella_pleuritidis_mgs_61/
- Supplementary Materials/MR plots for tongue/Pneumonia/s__Prevotella_pleuritidis_mgs_61/forest.pdf
- Supplementary Materials/MR plots for tongue/Pneumonia/s__Prevotella_pleuritidis_mgs_61/funnel.pdf
- Supplementary Materials/MR plots for tongue/Pneumonia/s__Prevotella_pleuritidis_mgs_61/leave_one_out.pdf
- Supplementary Materials/MR plots for tongue/Pneumonia/s__Prevotella_pleuritidis_mgs_61/scatter.pdf
- Supplementary Materials/MR plots for tongue/Pneumonia/s__Simonsiella_muelleri_mgs_3058/
- Supplementary Materials/MR plots for tongue/Pneumonia/s__Simonsiella_muelleri_mgs_3058/forest.pdf
- Supplementary Materials/MR plots for tongue/Pneumonia/s__Simonsiella_muelleri_mgs_3058/funnel.pdf
- Supplementary Materials/MR plots for tongue/Pneumonia/s__Simonsiella_muelleri_mgs_3058/leave_one_out.pdf
- Supplementary Materials/MR plots for tongue/Pneumonia/s__Simonsiella_muelleri_mgs_3058/scatter.pdf
- Supplementary Materials/MR plots for tongue/Pneumonia/s__Streptococcus_anginosus_mgs_295/
- Supplementary Materials/MR plots for tongue/Pneumonia/s__Streptococcus_anginosus_mgs_295/forest.pdf
- Supplementary Materials/MR plots for tongue/Pneumonia/s__Streptococcus_anginosus_mgs_295/funnel.pdf
- Supplementary Materials/MR plots for tongue/Pneumonia/s__Streptococcus_anginosus_mgs_295/leave_one_out.pdf
- Supplementary Materials/MR plots for tongue/Pneumonia/s__Streptococcus_anginosus_mgs_295/scatter.pdf
- Supplementary Materials/MR plots for tongue/Pneumonia/s__Streptococcus_parasanguinis_B_mgs_3506/
- Supplementary Materials/MR plots for tongue/Pneumonia/s__Streptococcus_parasanguinis_B_mgs_3506/forest.pdf
- Supplementary Materials/MR plots for tongue/Pneumonia/s__Streptococcus_parasanguinis_B_mgs_3506/funnel.pdf
- Supplementary Materials/MR plots for tongue/Pneumonia/s__Streptococcus_parasanguinis_B_mgs_3506/leave_one_out.pdf
- Supplementary Materials/MR plots for tongue/Pneumonia/s__Streptococcus_parasanguinis_B_mgs_3506/scatter.pdf
- Supplementary Materials/MR plots for tongue/Tonsillitis/
- Supplementary Materials/MR plots for tongue/Tonsillitis/s__Campylobacter_A_rectus_mgs_1402/
- Supplementary Materials/MR plots for tongue/Tonsillitis/s__Campylobacter_A_rectus_mgs_1402/forest.pdf
- Supplementary Materials/MR plots for tongue/Tonsillitis/s__Campylobacter_A_rectus_mgs_1402/funnel.pdf
- Supplementary Materials/MR plots for tongue/Tonsillitis/s__Campylobacter_A_rectus_mgs_1402/leave_one_out.pdf
- Supplementary Materials/MR plots for tongue/Tonsillitis/s__Campylobacter_A_rectus_mgs_1402/scatter.pdf
- Supplementary Materials/MR plots for tongue/Tonsillitis/s__Neisseria_lactamica_mgs_343/
- Supplementary Materials/MR plots for tongue/Tonsillitis/s__Neisseria_lactamica_mgs_343/forest.pdf
- Supplementary Materials/MR plots for tongue/Tonsillitis/s__Neisseria_lactamica_mgs_343/funnel.pdf
- Supplementary Materials/MR plots for tongue/Tonsillitis/s__Neisseria_lactamica_mgs_343/leave_one_out.pdf
- Supplementary Materials/MR plots for tongue/Tonsillitis/s__Neisseria_lactamica_mgs_343/scatter.pdf
- Supplementary Materials/MR plots for tongue/Tonsillitis/s__Solobacterium_moorei_mgs_709/
- Supplementary Materials/MR plots for tongue/Tonsillitis/s__Solobacterium_moorei_mgs_709/forest.pdf
- Supplementary Materials/MR plots for tongue/Tonsillitis/s__Solobacterium_moorei_mgs_709/funnel.pdf
- Supplementary Materials/MR plots for tongue/Tonsillitis/s__Solobacterium_moorei_mgs_709/leave_one_out.pdf
- Supplementary Materials/MR plots for tongue/Tonsillitis/s__Solobacterium_moorei_mgs_709/scatter.pdf
- Supplementary Materials/MR plots for tongue/Tonsillitis/s__Streptococcus_sanguinis_mgs_1844/
- Supplementary Materials/MR plots for tongue/Tonsillitis/s__Streptococcus_sanguinis_mgs_1844/forest.pdf
- Supplementary Materials/MR plots for tongue/Tonsillitis/s__Streptococcus_sanguinis_mgs_1844/funnel.pdf
- Supplementary Materials/MR plots for tongue/Tonsillitis/s__Streptococcus_sanguinis_mgs_1844/leave_one_out.pdf
- Supplementary Materials/MR plots for tongue/Tonsillitis/s__Streptococcus_sanguinis_mgs_1844/scatter.pdf
- Supplementary Materials/MR plots of saliva/
- Supplementary Materials/MR plots of saliva/Bronchiectasis/
- Supplementary Materials/MR plots of saliva/Bronchiectasis/s__Aggregatibacter_sp000466335_mgs_2199/
- Supplementary Materials/MR plots of saliva/Bronchiectasis/s__Aggregatibacter_sp000466335_mgs_2199/forest.pdf
- Supplementary Materials/MR plots of saliva/Bronchiectasis/s__Aggregatibacter_sp000466335_mgs_2199/funnel.pdf
- Supplementary Materials/MR plots of saliva/Bronchiectasis/s__Aggregatibacter_sp000466335_mgs_2199/leave_one_out.pdf
- Supplementary Materials/MR plots of saliva/Bronchiectasis/s__Aggregatibacter_sp000466335_mgs_2199/scatter.pdf
- Supplementary Materials/MR plots of saliva/Bronchiectasis/s__Aggregatibacter_sp000466335_mgs_2199_44/
- Supplementary Materials/MR plots of saliva/Bronchiectasis/s__Aggregatibacter_sp000466335_mgs_2199_44/forest.pdf
- Supplementary Materials/MR plots of saliva/Bronchiectasis/s__Aggregatibacter_sp000466335_mgs_2199_44/funnel.pdf
- Supplementary Materials/MR plots of saliva/Bronchiectasis/s__Aggregatibacter_sp000466335_mgs_2199_44/leave_one_out.pdf
- Supplementary Materials/MR plots of saliva/Bronchiectasis/s__Aggregatibacter_sp000466335_mgs_2199_44/scatter.pdf
- Supplementary Materials/MR plots of saliva/Bronchiectasis/s__Fusobacterium_periodonticum_C_mgs_2270/
- Supplementary Materials/MR plots of saliva/Bronchiectasis/s__Fusobacterium_periodonticum_C_mgs_2270/forest.pdf
- Supplementary Materials/MR plots of saliva/Bronchiectasis/s__Fusobacterium_periodonticum_C_mgs_2270/funnel.pdf
- Supplementary Materials/MR plots of saliva/Bronchiectasis/s__Fusobacterium_periodonticum_C_mgs_2270/leave_one_out.pdf
- Supplementary Materials/MR plots of saliva/Bronchiectasis/s__Fusobacterium_periodonticum_C_mgs_2270/scatter.pdf
- Supplementary Materials/MR plots of saliva/Bronchiectasis/s__Fusobacterium_periodonticum_C_mgs_2270_43/
- Supplementary Materials/MR plots of saliva/Bronchiectasis/s__Fusobacterium_periodonticum_C_mgs_2270_43/forest.pdf
- Supplementary Materials/MR plots of saliva/Bronchiectasis/s__Fusobacterium_periodonticum_C_mgs_2270_43/funnel.pdf
- Supplementary Materials/MR plots of saliva/Bronchiectasis/s__Fusobacterium_periodonticum_C_mgs_2270_43/leave_one_out.pdf
- Supplementary Materials/MR plots of saliva/Bronchiectasis/s__Fusobacterium_periodonticum_C_mgs_2270_43/scatter.pdf
- Supplementary Materials/MR plots of saliva/Bronchiectasis/s__Fusobacterium_periodonticum_C_mgs_3047_45/
- Supplementary Materials/MR plots of saliva/Bronchiectasis/s__Fusobacterium_periodonticum_C_mgs_3047_45/forest.pdf
- Supplementary Materials/MR plots of saliva/Bronchiectasis/s__Fusobacterium_periodonticum_C_mgs_3047_45/funnel.pdf
- Supplementary Materials/MR plots of saliva/Bronchiectasis/s__Fusobacterium_periodonticum_C_mgs_3047_45/leave_one_out.pdf
- Supplementary Materials/MR plots of saliva/Bronchiectasis/s__Fusobacterium_periodonticum_C_mgs_3047_45/scatter.pdf
- Supplementary Materials/MR plots of saliva/Bronchitis/
- Supplementary Materials/MR plots of saliva/Bronchitis/g__TM7x/
- Supplementary Materials/MR plots of saliva/Bronchitis/g__TM7x/forest.pdf
- Supplementary Materials/MR plots of saliva/Bronchitis/g__TM7x/funnel.pdf
- Supplementary Materials/MR plots of saliva/Bronchitis/g__TM7x/leave_one_out.pdf
- Supplementary Materials/MR plots of saliva/Bronchitis/g__TM7x/scatter.pdf
- Supplementary Materials/MR plots of saliva/Bronchitis/g__unclassified_mgs_377/
- Supplementary Materials/MR plots of saliva/Bronchitis/g__unclassified_mgs_377/forest.pdf
- Supplementary Materials/MR plots of saliva/Bronchitis/g__unclassified_mgs_377/funnel.pdf
- Supplementary Materials/MR plots of saliva/Bronchitis/g__unclassified_mgs_377/leave_one_out.pdf
- Supplementary Materials/MR plots of saliva/Bronchitis/g__unclassified_mgs_377/scatter.pdf
- Supplementary Materials/MR plots of saliva/Bronchitis/g__unclassified_mgs_947/
- Supplementary Materials/MR plots of saliva/Bronchitis/g__unclassified_mgs_947/forest.pdf
- Supplementary Materials/MR plots of saliva/Bronchitis/g__unclassified_mgs_947/funnel.pdf
- Supplementary Materials/MR plots of saliva/Bronchitis/g__unclassified_mgs_947/leave_one_out.pdf
- Supplementary Materials/MR plots of saliva/Bronchitis/g__unclassified_mgs_947/scatter.pdf
- Supplementary Materials/MR plots of saliva/Bronchitis/s__Capnocytophaga_ochracea_mgs_2502/
- Supplementary Materials/MR plots of saliva/Bronchitis/s__Capnocytophaga_ochracea_mgs_2502/forest.pdf
- Supplementary Materials/MR plots of saliva/Bronchitis/s__Capnocytophaga_ochracea_mgs_2502/funnel.pdf
- Supplementary Materials/MR plots of saliva/Bronchitis/s__Capnocytophaga_ochracea_mgs_2502/leave_one_out.pdf
- Supplementary Materials/MR plots of saliva/Bronchitis/s__Capnocytophaga_ochracea_mgs_2502/scatter.pdf
- Supplementary Materials/MR plots of saliva/Bronchitis/s__Fusobacterium_periodonticum_C_mgs_3047/
- Supplementary Materials/MR plots of saliva/Bronchitis/s__Fusobacterium_periodonticum_C_mgs_3047/forest.pdf
- Supplementary Materials/MR plots of saliva/Bronchitis/s__Fusobacterium_periodonticum_C_mgs_3047/funnel.pdf
- Supplementary Materials/MR plots of saliva/Bronchitis/s__Fusobacterium_periodonticum_C_mgs_3047/leave_one_out.pdf
- Supplementary Materials/MR plots of saliva/Bronchitis/s__Fusobacterium_periodonticum_C_mgs_3047/scatter.pdf
- Supplementary Materials/MR plots of saliva/Bronchitis/s__Gemella_haemolysans_B_mgs_2903/
- Supplementary Materials/MR plots of saliva/Bronchitis/s__Gemella_haemolysans_B_mgs_2903/forest.pdf
- Supplementary Materials/MR plots of saliva/Bronchitis/s__Gemella_haemolysans_B_mgs_2903/funnel.pdf
- Supplementary Materials/MR plots of saliva/Bronchitis/s__Gemella_haemolysans_B_mgs_2903/leave_one_out.pdf
- Supplementary Materials/MR plots of saliva/Bronchitis/s__Gemella_haemolysans_B_mgs_2903/scatter.pdf
- Supplementary Materials/MR plots of saliva/Bronchitis/s__Porphyromonas_gingivalis_mgs_77/
- Supplementary Materials/MR plots of saliva/Bronchitis/s__Porphyromonas_gingivalis_mgs_77/forest.pdf
- Supplementary Materials/MR plots of saliva/Bronchitis/s__Porphyromonas_gingivalis_mgs_77/funnel.pdf
- Supplementary Materials/MR plots of saliva/Bronchitis/s__Porphyromonas_gingivalis_mgs_77/scatter.pdf
- Supplementary Materials/MR plots of saliva/Bronchitis/s__Porphyromonas_gingivalis_mgs_77/sensitivity analysis.pdf
- Supplementary Materials/MR plots of saliva/Bronchitis/s__Prevotella_melaninogenica_mgs_1984/
- Supplementary Materials/MR plots of saliva/Bronchitis/s__Prevotella_melaninogenica_mgs_1984/forest.pdf
- Supplementary Materials/MR plots of saliva/Bronchitis/s__Prevotella_melaninogenica_mgs_1984/funnel.pdf
- Supplementary Materials/MR plots of saliva/Bronchitis/s__Prevotella_melaninogenica_mgs_1984/leave_one_out.pdf
- Supplementary Materials/MR plots of saliva/Bronchitis/s__Prevotella_melaninogenica_mgs_1984/scatter.pdf
- Supplementary Materials/MR plots of saliva/Bronchitis/s__Rothia_mucilaginosa_B_mgs_3176/
- Supplementary Materials/MR plots of saliva/Bronchitis/s__Rothia_mucilaginosa_B_mgs_3176/forest.pdf
- Supplementary Materials/MR plots of saliva/Bronchitis/s__Rothia_mucilaginosa_B_mgs_3176/funnel.pdf
- Supplementary Materials/MR plots of saliva/Bronchitis/s__Rothia_mucilaginosa_B_mgs_3176/scatter.pdf
- Supplementary Materials/MR plots of saliva/Bronchitis/s__Rothia_mucilaginosa_B_mgs_3176/sensitivity analysis.pdf
- Supplementary Materials/MR plots of saliva/Bronchitis/s__Streptococcus_mitis_AZ_mgs_2150/
- Supplementary Materials/MR plots of saliva/Bronchitis/s__Streptococcus_mitis_AZ_mgs_2150/forest.pdf
- Supplementary Materials/MR plots of saliva/Bronchitis/s__Streptococcus_mitis_AZ_mgs_2150/funnel.pdf
- Supplementary Materials/MR plots of saliva/Bronchitis/s__Streptococcus_mitis_AZ_mgs_2150/scatter.pdf
- Supplementary Materials/MR plots of saliva/Bronchitis/s__Streptococcus_mitis_AZ_mgs_2150/sensitivity analysis.pdf
- Supplementary Materials/MR plots of saliva/Chronic sinusitis/
- Supplementary Materials/MR plots of saliva/Chronic sinusitis/p__Patescibacteria/
- Supplementary Materials/MR plots of saliva/Chronic sinusitis/p__Patescibacteria/forest.pdf
- Supplementary Materials/MR plots of saliva/Chronic sinusitis/p__Patescibacteria/funnel.pdf
- Supplementary Materials/MR plots of saliva/Chronic sinusitis/p__Patescibacteria/leave_one_out.pdf
- Supplementary Materials/MR plots of saliva/Chronic sinusitis/p__Patescibacteria/scatter.pdf
- Supplementary Materials/MR plots of saliva/Chronic sinusitis/s__F0040_sp900095835_mgs_1710/
- Supplementary Materials/MR plots of saliva/Chronic sinusitis/s__F0040_sp900095835_mgs_1710/forest.pdf
- Supplementary Materials/MR plots of saliva/Chronic sinusitis/s__F0040_sp900095835_mgs_1710/funnel.pdf
- Supplementary Materials/MR plots of saliva/Chronic sinusitis/s__F0040_sp900095835_mgs_1710/leave_one_out.pdf
- Supplementary Materials/MR plots of saliva/Chronic sinusitis/s__F0040_sp900095835_mgs_1710/scatter.pdf
- Supplementary Materials/MR plots of saliva/Chronic sinusitis/s__Gemella_haemolysans_B_mgs_2903/
- Supplementary Materials/MR plots of saliva/Chronic sinusitis/s__Gemella_haemolysans_B_mgs_2903/forest.pdf
- Supplementary Materials/MR plots of saliva/Chronic sinusitis/s__Gemella_haemolysans_B_mgs_2903/funnel.pdf
- Supplementary Materials/MR plots of saliva/Chronic sinusitis/s__Gemella_haemolysans_B_mgs_2903/leave_one_out.pdf
- Supplementary Materials/MR plots of saliva/Chronic sinusitis/s__Gemella_haemolysans_B_mgs_2903/scatter.pdf
- Supplementary Materials/MR plots of saliva/Chronic sinusitis/s__Lachnoanaerobaculum_sp000287675_mgs_978/
- Supplementary Materials/MR plots of saliva/Chronic sinusitis/s__Lachnoanaerobaculum_sp000287675_mgs_978/forest.pdf
- Supplementary Materials/MR plots of saliva/Chronic sinusitis/s__Lachnoanaerobaculum_sp000287675_mgs_978/funnel.pdf
- Supplementary Materials/MR plots of saliva/Chronic sinusitis/s__Lachnoanaerobaculum_sp000287675_mgs_978/leave_one_out.pdf
- Supplementary Materials/MR plots of saliva/Chronic sinusitis/s__Lachnoanaerobaculum_sp000287675_mgs_978/scatter.pdf
- Supplementary Materials/MR plots of saliva/Chronic sinusitis/s__Lancefieldella_sp000564995_mgs_2677/
- Supplementary Materials/MR plots of saliva/Chronic sinusitis/s__Lancefieldella_sp000564995_mgs_2677/forest.pdf
- Supplementary Materials/MR plots of saliva/Chronic sinusitis/s__Lancefieldella_sp000564995_mgs_2677/funnel.pdf
- Supplementary Materials/MR plots of saliva/Chronic sinusitis/s__Lancefieldella_sp000564995_mgs_2677/leave_one_out.pdf
[truncated: 133 more entries]
