# Supplementary material for: Association between oral microbiome and five types of respiratory infections: a two-sample Mendelian randomization study in east Asian population
Source: Front Microbiol. 2024 Apr 10;15:1392473. doi: 10.3389/fmicb.2024.1392473 (PMC11039966; doi:10.3389/fmicb.2024.1392473)
Supplement: Supplementary file 2 [file Table_1.XLSX]

## Sheet: Supplementary Table 1
Supplementary Table 1 The SNPs included according to selection criteria as instrumental variables for tongue microbiota and respiratory infections
Type of respiratory infections	Taxa	Tongue microbiota	SNP	Effect_allele	Other_allele	Tongue micriobiota/Exposure			Respiratory infection/Outcome			R2	F Statistics
						Beta	SE	P-value	Beta	SE	P-value
Bronchitis	Species	Porphyromonas_endodontalis_mgs_3304	rs10927198	A	T	0.099	0.022	8.346e-06	-0.025	0.047	0.594461	0.01	19.946
			rs143680151	A	C	0.098	0.022	9.089e-06	0.198	0.158	0.210588	0.01	19.776
			rs147429103	C	T	0.106	0.022	1.661e-06	0.124	0.16	0.437754	0.012	23.088
			rs1764991	G	T	-0.099	0.022	6.991e-06	-0.117	0.061	0.0572049	0.01	20.283
			rs192599609	T	C	0.134	0.022	1.26e-09	0.139	0.099	0.160929	0.019	37.215
			rs2182049	T	G	-0.104	0.022	3.224e-06	0.024	0.06	0.686343	0.011	21.792
			rs276719	A	G	-0.098	0.022	9.873e-06	0.009	0.04	0.815409	0.01	19.623
			rs28625506	C	T	-0.1	0.022	7.072e-06	-0.036	0.041	0.378948	0.01	20.27
			rs55790108	T	G	0.099	0.022	8.132e-06	0.054	0.08	0.498696	0.01	19.983
			rs57892162	A	G	0.104	0.022	2.613e-06	-0.146	0.112	0.194639	0.011	22.188
			rs6997220	A	G	-0.1	0.022	6.124e-06	-0.075	0.038	0.0472541	0.01	20.532
			rs76831301	G	A	0.107	0.022	1.298e-06	-0.045	0.098	0.643103	0.012	23.549
			rs76850609	T	C	0.103	0.022	3.482e-06	-0.001	0.048	0.981756	0.011	21.641
			rs79059570	A	G	-0.099	0.022	8.185e-06	-0.001	0.084	0.991477	0.01	19.973
			rs9540462	T	G	-0.1	0.022	6.844e-06	-0.052	0.064	0.416821	0.01	20.325
	Species	Streptococcus_pseudopneumoniae_O_mgs_1112	rs10120790	A	G	-0.105	0.022	2.928e-06	0.108	0.099	0.274872	0.011	21.98
			rs118108200	A	G	0.114	0.022	3.656e-07	-0.288	0.125	0.021305	0.013	25.992
			rs144605207	G	A	-0.102	0.022	6.293e-06	0.064	0.061	0.297295	0.01	20.497
			rs144717998	T	C	0.102	0.022	5.018e-06	0.209	0.211	0.323938	0.01	20.907
			rs148130800	C	A	-0.099	0.022	9.493e-06	0.208	0.133	0.118009	0.01	19.69
			rs192327977	A	G	-0.101	0.022	7.32e-06	-0.236	0.274	0.389543	0.01	20.181
			rs2397718	G	A	0.107	0.022	1.882e-06	-0.032	0.05	0.515793	0.011	22.832
			rs6919053	T	C	0.104	0.022	3.074e-06	-0.091	0.045	0.0434366	0.011	21.893
			rs7239029	T	C	0.1	0.022	8.164e-06	-0.019	0.071	0.787123	0.01	19.979
			rs72603602	G	A	0.102	0.022	5.449e-06	-0.062	0.092	0.50179	0.01	20.751
			rs79282081	C	T	-0.104	0.022	3.543e-06	-0.054	0.061	0.37436	0.011	21.576
			rs9277085	G	A	-0.112	0.022	5.139e-07	0.081	0.052	0.119017	0.013	25.335
	Species	Pauljensenia_pyogenes_mgs_3542	rs11697315	A	G	0.1	0.022	6.947e-06	-0.051	0.039	0.192108	0.01	20.295
			rs12614133	C	T	0.109	0.022	8.726e-07	0.007	0.044	0.874728	0.012	24.303
			rs17025419	T	C	-0.098	0.022	9.614e-06	-0.004	0.042	0.925124	0.01	19.674
			rs192377569	A	T	-0.105	0.022	2.267e-06	-0.255	0.213	0.23105	0.011	22.467
			rs277211	T	C	-0.103	0.022	3.596e-06	0.053	0.052	0.309183	0.011	21.585
			rs513377	T	C	0.107	0.022	1.355e-06	-0.133	0.066	0.0444241	0.012	23.483
			rs6601145	T	C	-0.103	0.022	3.974e-06	0.068	0.038	0.0707051	0.011	21.402
			rs661114	G	A	-0.1	0.022	7.941e-06	0.008	0.038	0.841037	0.01	20.034
			rs76057955	T	C	-0.105	0.022	2.127e-06	-0.11	0.086	0.199132	0.011	22.596
			rs9911061	A	G	0.099	0.022	7.91e-06	-0.034	0.043	0.419594	0.01	20.053
			rs9955584	T	C	0.113	0.022	4.134e-07	-0.125	0.117	0.285386	0.013	25.789
	Species	Haemophilus_sp002998595_mgs_2250	rs117895698	G	A	0.105	0.022	2.905e-06	-0.123	0.079	0.117227	0.011	21.999
			rs150311818	A	G	0.108	0.022	1.251e-06	0.19	0.167	0.255017	0.012	23.622
			rs185953008	C	A	0.101	0.022	5.605e-06	0.113	0.146	0.438949	0.01	20.729
			rs1955623	C	G	-0.101	0.022	6.332e-06	0.005	0.051	0.92459	0.01	20.473
			rs34826516	T	A	-0.103	0.022	3.932e-06	-0.063	0.054	0.244483	0.011	21.38
			rs4583039	G	A	-0.1	0.022	8.056e-06	-0.083	0.045	0.0658015	0.01	20.015
			rs58498044	G	A	0.107	0.022	1.45e-06	0.11	0.172	0.525129	0.012	23.339
			rs77015419	A	G	-0.1	0.022	7.826e-06	-0.05	0.124	0.685788	0.01	20.064
			rs77154819	C	G	-0.1	0.022	8.057e-06	0.008	0.103	0.940762	0.01	20.012
			rs7762584	G	A	-0.112	0.022	7.002e-07	-0.071	0.041	0.079063	0.012	24.753
			rs9598333	T	C	0.102	0.022	4.805e-06	0.013	0.074	0.863391	0.01	21.01
	Species	Haemophilus_haemolyticus_mgs_1068	rs138555396	A	G	0.102	0.022	4.904e-06	-0.058	0.191	0.762944	0.01	20.986
			rs17096491	A	G	0.1	0.022	8.362e-06	0.022	0.065	0.740895	0.01	19.938
			rs185953008	C	A	0.109	0.022	1.256e-06	0.113	0.146	0.438949	0.012	23.607
			rs2277493	G	C	-0.106	0.022	2.361e-06	-0.01	0.038	0.79844	0.011	22.391
			rs2322710	A	C	0.101	0.022	5.694e-06	0.1	0.039	0.0107865	0.01	20.692
			rs34296498	G	A	0.102	0.022	5.434e-06	-0.139	0.255	0.586183	0.01	20.788
Bronchiectasis	Species	F0422_sp001553345_mgs_3021	rs117778927	G	A	0.099	0.022	6.323e-06	0.544	0.633	0.389361	0.01	20.485
			rs12155355	T	C	0.099	0.022	7.331e-06	0.067	0.176	0.705163	0.01	20.199
			rs12264161	C	T	-0.099	0.022	6.148e-06	0.369	0.178	0.0386103	0.01	20.53
			rs148341828	G	A	0.098	0.022	9.511e-06	-0.641	0.907	0.48026	0.01	19.686
			rs2830940	G	A	0.099	0.022	7.102e-06	-0.011	0.091	0.906821	0.01	20.26
			rs2973570	A	G	0.11	0.022	5.996e-07	-0.127	0.092	0.17027	0.012	25.066
			rs4716351	T	C	0.098	0.022	7.605e-06	-0.149	0.131	0.254382	0.01	20.123
			rs59321111	T	A	0.105	0.022	1.733e-06	-0.119	0.093	0.199294	0.011	22.98
			rs6830452	A	G	-0.097	0.022	8.999e-06	0.068	0.102	0.500458	0.01	19.79
			rs73215413	C	T	-0.099	0.022	5.857e-06	0.15	0.112	0.17877	0.01	20.617
			rs74550003	C	G	0.106	0.022	1.606e-06	0.008	0.192	0.966715	0.012	23.151
			rs76556592	T	C	0.101	0.022	4.613e-06	-0.013	0.265	0.960898	0.01	21.08
			rs77978928	A	G	0.101	0.022	4.893e-06	0.459	0.3	0.125806	0.01	20.981
	Species	Eikenella_sp001648475_mgs_3302	rs10985929	C	T	0.1	0.022	6.446e-06	0.221	0.098	0.0233775	0.01	20.434
			rs147084698	T	C	0.101	0.022	4.838e-06	-0.241	0.571	0.673718	0.01	20.998
			rs152642	T	G	0.1	0.022	5.927e-06	0.218	0.234	0.351437	0.01	20.601
			rs16938480	C	T	-0.099	0.022	8.033e-06	0.157	0.142	0.266224	0.01	20.024
			rs4944065	A	G	-0.105	0.022	2.013e-06	-0.304	0.122	0.0128335	0.011	22.7
			rs6497197	T	C	0.098	0.022	9.616e-06	0.065	0.093	0.486494	0.01	19.671
			rs6689720	G	A	0.104	0.022	2.561e-06	0.049	0.092	0.597407	0.011	22.216
			rs67704900	C	T	0.105	0.022	2.266e-06	0.182	0.1	0.0705791	0.011	22.465
			rs7035774	T	C	-0.103	0.022	2.905e-06	-0.001	0.092	0.991408	0.011	21.98
			rs797259	G	A	-0.101	0.022	5.275e-06	-0.271	0.369	0.462012	0.01	20.847
			rs8099689	G	A	0.106	0.022	1.728e-06	0.098	0.102	0.337912	0.011	22.999
Tonsillitis	Species	Neisseria_lactamica_mgs_343	rs10506457	G	A	0.109	0.022	1.15e-06	0.28	0.131	0.0323836	0.012	23.798
			rs10508234	A	T	-0.115	0.022	2.936e-07	-0.008	0.071	0.906873	0.013	26.454
			rs113260876	T	C	0.1	0.022	6.987e-06	0.194	0.107	0.0704739	0.01	20.286
			rs11705785	G	A	0.105	0.022	2.458e-06	0.336	0.278	0.227396	0.011	22.312
			rs377745686	A	G	-0.102	0.022	4.986e-06	-0.025	0.465	0.956793	0.01	20.912
			rs77878703	A	G	0.1	0.022	7.576e-06	0.043	0.137	0.753894	0.01	20.129
			rs9902416	C	G	0.101	0.022	6.329e-06	-0.025	0.097	0.798724	0.01	20.463
	Species	Campylobacter_A_rectus_mgs_1402	rs10445868	T	C	0.099	0.022	6.341e-06	0.09	0.071	0.20494	0.01	20.477
			rs114581628	C	T	0.1	0.022	5.47e-06	0.142	0.194	0.462106	0.01	20.764
			rs117028635	A	G	0.101	0.022	4.723e-06	-0.138	0.286	0.630661	0.01	21.036
			rs12657498	G	A	0.1	0.022	5.503e-06	0.191	0.179	0.285371	0.01	20.738
			rs146840024	C	T	-0.101	0.022	4.446e-06	-0.794	0.454	0.0803192	0.011	21.167
			rs147645742	G	C	0.101	0.022	4.614e-06	0.867	0.743	0.243039	0.01	21.081
			rs1513288	T	C	0.102	0.022	3.782e-06	-0.075	0.127	0.555138	0.011	21.468
			rs189173655	G	T	-0.099	0.022	7.932e-06	-0.075	0.542	0.889478	0.01	20.041
			rs2618575	T	C	-0.104	0.022	2.459e-06	-0.322	0.107	0.00262176	0.011	22.32
			rs35713140	C	T	-0.106	0.022	1.413e-06	-0.024	0.287	0.93444	0.012	23.366
			rs62572702	C	G	-0.106	0.022	1.482e-06	0.062	0.077	0.421038	0.012	23.281
			rs6597512	G	A	-0.098	0.022	9.251e-06	0.025	0.079	0.747429	0.01	19.737
			rs7090377	C	T	-0.098	0.022	7.831e-06	-0.092	0.086	0.280966	0.01	20.058
			rs77982563	C	T	0.102	0.022	3.844e-06	0.042	0.093	0.647906	0.011	21.449
			rs79165376	A	C	-0.098	0.022	8.688e-06	0.217	0.334	0.515822	0.01	19.867
	Species	Solobacterium_moorei_mgs_709	rs117888296	A	G	0.107	0.022	1.885e-06	0.039	0.143	0.78711	0.011	22.826
			rs12155355	T	C	0.113	0.022	4.335e-07	-0.258	0.133	0.0529284	0.013	25.718
			rs12644597	C	T	-0.103	0.022	4.188e-06	0.172	0.121	0.153739	0.011	21.258
			rs13198832	C	A	0.107	0.022	1.891e-06	-0.032	0.109	0.766524	0.011	22.828
			rs13397140	G	A	-0.105	0.022	2.298e-06	0.104	0.09	0.247488	0.011	22.415
			rs4877048	A	T	0.12	0.022	9.835e-08	0.346	0.138	0.0120502	0.014	28.585
			rs56252414	G	C	-0.101	0.022	5.972e-06	-0.057	0.077	0.456263	0.01	20.589
			rs72968138	T	G	-0.103	0.022	4.273e-06	0.254	0.209	0.224292	0.011	21.207
			rs7603187	C	T	0.103	0.022	4.269e-06	-0.129	0.077	0.0930149	0.011	21.258
			rs76116816	C	T	0.104	0.022	3.179e-06	0.09	0.106	0.399584	0.011	21.806
			rs9569182	A	G	-0.104	0.022	3.18e-06	0.118	0.096	0.21906	0.011	21.801
			rs9569353	C	T	0.102	0.022	5.311e-06	-0.119	0.121	0.323006	0.01	20.826
	Species	Streptococcus_sanguinis_mgs_1844	rs117430300	T	C	0.1	0.022	4.968e-06	-0.09	0.186	0.628597	0.01	20.932
			rs12578198	C	T	-0.097	0.022	9.988e-06	-0.093	0.11	0.397322	0.01	19.592
			rs12812221	C	A	-0.107	0.022	1.178e-06	0.128	0.102	0.208452	0.012	23.757
			rs141676639	C	T	-0.119	0.022	5.76e-08	-0.122	0.23	0.597397	0.015	29.609
			rs147712226	C	T	0.1	0.022	5.356e-06	0.011	0.172	0.946738	0.01	20.797
			rs17416101	T	C	0.1	0.022	5.345e-06	-0.079	0.118	0.503957	0.01	20.801
			rs2223836	A	G	0.097	0.022	9.438e-06	0.071	0.088	0.419854	0.01	19.71
			rs2975149	C	T	0.103	0.022	2.39e-06	-0.166	0.071	0.0198463	0.011	22.351
			rs61885985	C	G	-0.1	0.022	5.48e-06	0.142	0.139	0.308109	0.01	20.753
			rs74753739	T	G	-0.112	0.022	3.404e-07	0.074	0.146	0.613937	0.013	26.175
			rs7543782	G	C	-0.1	0.022	6.307e-06	0.042	0.08	0.593308	0.01	20.484
			rs7548374	C	T	0.099	0.022	7.376e-06	-0.27	0.091	0.00287017	0.01	20.179
			rs75960763	A	G	-0.104	0.022	2.132e-06	0.064	0.314	0.839088	0.011	22.577
Pneumonia	Species	Actinomyces_oris_A_mgs_3282	rs1150824	C	T	0.104	0.022	2.262e-06	-0.023	0.018	0.196535	0.011	22.449
			rs12792514	C	A	-0.099	0.022	7.614e-06	0.016	0.02	0.402142	0.01	20.12
			rs13239016	C	T	-0.103	0.022	3.088e-06	0.053	0.027	0.0454881	0.011	21.858
			rs141676639	C	T	-0.12	0.022	4.897e-08	-0.027	0.056	0.627878	0.015	29.957
			rs150533889	T	G	0.1	0.022	6.083e-06	-0.044	0.044	0.312416	0.01	20.543
			rs151245550	A	T	-0.099	0.022	7.641e-06	-0.017	0.039	0.673607	0.01	20.115
			rs17121545	G	A	-0.114	0.022	2.323e-07	0.052	0.063	0.40536	0.013	26.896
			rs2112606	G	A	-0.105	0.022	2.614e-06	0.009	0.019	0.626356	0.011	22.18
			rs2975149	C	T	0.1	0.022	5.638e-06	-0.036	0.017	0.0363549	0.01	20.719
			rs56665250	A	G	-0.1	0.022	6.159e-06	0.004	0.03	0.886908	0.01	20.539
			rs7092922	T	C	-0.099	0.022	8.514e-06	-0.01	0.025	0.699194	0.01	19.904
			rs73805678	G	A	0.113	0.022	2.974e-07	-0.021	0.017	0.210212	0.013	26.404
			rs75232788	G	A	-0.1	0.022	6.74e-06	-0.102	0.051	0.0448714	0.01	20.35
			rs75321045	G	T	-0.117	0.022	1.206e-07	0.023	0.022	0.308306	0.014	28.216
			rs76289184	G	A	-0.115	0.022	1.946e-07	0.173	0.11	0.116719	0.013	27.247
			rs76823574	A	G	-0.11	0.022	6.539e-07	-0.109	0.057	0.0571719	0.012	24.884
			rs80003483	A	G	0.116	0.022	1.409e-07	0.055	0.056	0.324882	0.014	27.875
			rs930445	G	T	0.102	0.022	4.055e-06	0.023	0.036	0.518236	0.011	21.326
	Species	Prevotella_oulorum_mgs_3240	rs12218648	T	C	-0.098	0.022	9.905e-06	0.004	0.037	0.910841	0.01	19.621
			rs12574461	T	C	-0.108	0.022	1.263e-06	0.049	0.023	0.0330293	0.012	23.601
			rs141856667	A	T	0.1	0.022	6.62e-06	-0.046	0.083	0.579465	0.01	20.38
			rs142181020	G	T	0.098	0.022	9.72e-06	-0.027	0.045	0.553381	0.01	19.649
			rs146880088	C	T	0.098	0.022	9.808e-06	-0.068	0.057	0.234013	0.01	19.638
			rs148604563	A	G	-0.102	0.022	4.269e-06	-0.005	0.059	0.927577	0.011	21.242
	Species	Campylobacter_A_rectus_mgs_2542	rs10445868	T	C	0.103	0.022	2.749e-06	-0.001	0.017	0.94822	0.011	22.085
			rs114581628	C	T	0.099	0.022	7.845e-06	-0.001	0.047	0.990561	0.01	20.063
			rs1334096	A	G	-0.101	0.022	4.902e-06	0.022	0.064	0.733406	0.01	20.96
			rs35660738	C	A	0.101	0.022	4.863e-06	-0.015	0.022	0.487087	0.01	20.963
			rs35713140	C	T	-0.105	0.022	1.915e-06	0.029	0.069	0.669311	0.011	22.803
			rs56391309	G	A	-0.099	0.022	6.881e-06	0.006	0.02	0.775196	0.01	20.308
			rs68157743	G	A	-0.099	0.022	9.552e-06	-0.019	0.027	0.472047	0.01	19.688
			rs723101	T	C	0.1	0.022	7.342e-06	0.022	0.222	0.922085	0.01	20.183
			rs7409612	G	A	-0.1	0.022	5.374e-06	0.047	0.022	0.0355125	0.01	20.78
			rs75155779	C	T	-0.099	0.022	7.175e-06	0.018	0.042	0.669863	0.01	20.238
			rs75334040	T	C	-0.098	0.022	9.764e-06	0	0.091	0.998828	0.01	19.636
			rs76850609	T	C	0.103	0.022	3.217e-06	-0.028	0.022	0.190414	0.011	21.779
			rs78249675	C	T	-0.098	0.022	8.325e-06	-0.012	0.03	0.682287	0.01	19.937
			rs9546296	A	G	0.102	0.022	3.582e-06	-0.061	0.029	0.0325375	0.011	21.595
	Species	Centipeda_noxia_mgs_3198	rs12643531	C	T	-0.099	0.022	9.047e-06	-0.013	0.023	0.578599	0.01	19.793
			rs141702259	T	C	0.103	0.022	4.367e-06	0.093	0.045	0.0366061	0.011	21.201
			rs2003236	A	C	0.118	0.022	1.282e-07	0.029	0.018	0.112717	0.014	28.097
			rs28705982	G	A	0.103	0.022	4.607e-06	0.024	0.03	0.42494	0.011	21.087
			rs72864129	A	G	0.1	0.022	8.087e-06	0.02	0.032	0.533629	0.01	20.007
	Genus	unclassified_mgs_1254	rs10811743	A	G	-0.101	0.023	9.323e-06	0.005	0.022	0.819345	0.01	19.715
			rs13244711	A	G	-0.102	0.023	8.304e-06	-0.015	0.017	0.370364	0.01	19.954
			rs2233964	A	G	0.115	0.025	3.723e-06	0.05	0.017	0.00363562	0.011	21.488
			rs2240314	A	G	0.105	0.023	4.498e-06	0.035	0.017	0.0418797	0.011	21.164
			rs374903026	G	A	-0.104	0.023	6.054e-06	-0.173	0.199	0.385147	0.011	20.556
			rs4078378	T	G	0.103	0.023	6.612e-06	0.044	0.027	0.0993458	0.011	20.42
			rs61883471	C	T	-0.113	0.023	7.808e-07	-0.027	0.043	0.527591	0.013	24.536
			rs72620579	A	G	-0.103	0.023	7.627e-06	-0.022	0.036	0.543395	0.011	20.101
			rs75085873	C	T	-0.101	0.023	9.613e-06	-0.067	0.063	0.289948	0.01	19.685
			rs760261	A	G	0.107	0.023	3.036e-06	-0.002	0.024	0.930787	0.011	21.883
			rs76132364	C	T	-0.109	0.023	1.948e-06	0.005	0.029	0.87176	0.012	22.743
			rs76346037	G	A	-0.125	0.023	3.674e-08	0.004	0.028	0.889815	0.016	30.539
	Species	Fusobacterium_massiliense_mgs_586	rs11534087	C	T	-0.101	0.022	5.893e-06	0.004	0.019	0.826983	0.01	20.614
			rs12119558	G	A	0.098	0.022	9.796e-06	0.002	0.025	0.936705	0.01	19.624
			rs13260790	G	A	-0.106	0.022	2.098e-06	-0.073	0.027	0.00601109	0.011	22.612
			rs13279586	T	C	0.101	0.022	6.343e-06	0.022	0.02	0.257766	0.01	20.478
			rs143912132	T	A	0.099	0.022	9.59e-06	-0.026	0.035	0.463213	0.01	19.668
			rs144783101	A	T	0.1	0.022	6.985e-06	0.03	0.128	0.813085	0.01	20.278
			rs145666654	T	C	0.108	0.022	1.277e-06	-0.037	0.074	0.618556	0.012	23.599
			rs148450121	G	A	0.103	0.022	3.56e-06	0.04	0.079	0.610925	0.011	21.591
			rs149630872	A	G	0.118	0.022	1.198e-07	0.029	0.104	0.782155	0.014	28.179
			rs186545708	G	T	-0.101	0.022	6.675e-06	0.052	0.15	0.730995	0.01	20.367
			rs35138317	T	C	-0.099	0.022	9.588e-06	-0.024	0.017	0.158056	0.01	19.679
			rs4734107	C	T	-0.099	0.022	8.228e-06	-0.041	0.066	0.536174	0.01	19.963
			rs56237538	G	A	0.101	0.022	5.61e-06	0.049	0.035	0.165449	0.01	20.707
			rs574491	A	G	-0.099	0.022	9.002e-06	-0.017	0.023	0.457907	0.01	19.803
			rs62200309	T	C	-0.099	0.022	7.798e-06	0.003	0.069	0.965746	0.01	20.066
			rs72811457	G	A	0.101	0.022	5.752e-06	-0.017	0.046	0.714973	0.01	20.659
			rs77181755	G	A	0.104	0.022	2.933e-06	0.083	0.112	0.456983	0.011	21.969
			rs79489689	C	T	0.102	0.022	4.972e-06	0.044	0.042	0.292051	0.01	20.934
			rs9943226	A	G	-0.103	0.022	3.609e-06	0.051	0.042	0.219991	0.011	21.569
	Species	Haemophilus_D_parainfluenzae_A_mgs_2988	rs10508256	C	G	-0.112	0.022	5.584e-07	-0.016	0.018	0.382672	0.013	25.177
			rs117154714	T	G	0.103	0.022	3.936e-06	0.077	0.131	0.555855	0.011	21.386
			rs1210973	C	T	0.112	0.022	4.687e-07	-0.008	0.026	0.757849	0.013	25.517
			rs12935668	A	G	0.101	0.022	6.8e-06	0.006	0.043	0.887702	0.01	20.353
			rs139857238	T	C	0.11	0.022	8.373e-07	-0.071	0.109	0.514268	0.012	24.416
			rs190053117	C	T	0.109	0.022	1.01e-06	-0.033	0.106	0.75192	0.012	24.016
			rs2663325	C	T	0.099	0.022	9.832e-06	-0.001	0.018	0.972549	0.01	19.633
			rs6672981	G	A	-0.113	0.022	4.139e-07	0.026	0.02	0.181622	0.013	25.767
			rs79190881	A	G	-0.109	0.022	1.011e-06	0.015	0.022	0.498275	0.012	24.061
			rs7959830	G	T	-0.102	0.022	5.324e-06	0.067	0.024	0.00605644	0.01	20.817
	Species	Streptococcus_parasanguinis_B_mgs_3506	rs10125619	A	G	0.105	0.022	1.22e-06	-0.072	0.025	0.00353715	0.012	23.694
			rs10496900	C	T	-0.105	0.022	1.16e-06	0.054	0.053	0.31007	0.012	23.764
			rs10963769	T	C	-0.099	0.022	4.575e-06	-0.045	0.077	0.558655	0.01	21.111
			rs140662146	G	A	0.099	0.022	4.603e-06	-0.12	0.084	0.151643	0.01	21.089
			rs1913263	G	A	0.105	0.022	1.322e-06	-0.029	0.017	0.0863401	0.012	23.514
			rs4772462	G	C	-0.098	0.022	6.782e-06	0.003	0.025	0.891782	0.01	20.342
			rs61909989	G	A	0.1	0.022	3.622e-06	-0.014	0.019	0.459465	0.011	21.541
			rs6893558	A	G	-0.098	0.022	6.036e-06	0.024	0.022	0.278663	0.01	20.562
			rs73932253	T	G	-0.102	0.022	2.68e-06	0.016	0.018	0.375644	0.011	22.162
			rs7610342	G	A	0.106	0.022	9.454e-07	-0.058	0.035	0.0973726	0.012	24.149
	Species	Eikenella_corrodens_mgs_3538	rs181686421	T	A	-0.11	0.022	5.71e-07	-0.019	0.104	0.851259	0.012	25.135
			rs59172039	C	A	-0.106	0.022	1.636e-06	0.072	0.028	0.0100235	0.011	23.099
			rs73243848	T	C	0.098	0.022	8.565e-06	-0.026	0.023	0.261497	0.01	19.889
			rs7528268	A	G	0.103	0.022	2.731e-06	-0.018	0.017	0.287739	0.011	22.098
	Species	Granulicatella_elegans_mgs_2285	rs10029045	T	A	-0.099	0.022	6.724e-06	-0.018	0.018	0.328113	0.01	20.361
			rs10136179	C	A	-0.104	0.022	2.016e-06	0.045	0.022	0.0377449	0.011	22.68
			rs11246055	A	G	-0.115	0.022	1.575e-07	0.054	0.02	0.00674047	0.014	27.671
			rs117772264	G	A	-0.101	0.022	3.947e-06	0.005	0.084	0.950681	0.011	21.391
			rs12044673	G	A	-0.098	0.022	7.989e-06	0.14	0.069	0.0418014	0.01	20.017
			rs1400785	G	A	-0.102	0.022	3.742e-06	-0.015	0.072	0.837379	0.011	21.479
			rs62560512	A	G	0.098	0.022	9.088e-06	-0.01	0.027	0.71359	0.01	19.775
			rs78070518	T	A	-0.1	0.022	6.395e-06	-0.052	0.044	0.233556	0.01	20.461
			rs980468	G	A	0.103	0.022	2.648e-06	-0.015	0.018	0.39788	0.011	22.146
	Species	HOT-345_sp003260355_mgs_213	rs12562995	G	A	-0.105	0.022	2.702e-06	0.008	0.03	0.794304	0.011	22.135
			rs2656665	G	A	0.099	0.022	9.774e-06	0.046	0.025	0.0621918	0.01	19.634
			rs3094395	T	C	0.102	0.022	5.198e-06	0.002	0.022	0.930571	0.01	20.863
			rs4847384	T	C	-0.105	0.022	2.814e-06	-0.059	0.049	0.222692	0.011	22.041
			rs62507590	A	G	-0.111	0.022	7.195e-07	-0.058	0.031	0.0597169	0.012	24.684
			rs67602481	G	A	-0.102	0.022	5.712e-06	-0.024	0.017	0.165139	0.01	20.7
			rs7315357	G	A	-0.111	0.022	8.734e-07	-0.005	0.025	0.843921	0.012	24.334
			rs77614569	G	T	-0.099	0.022	9.781e-06	0.016	0.033	0.6142	0.01	19.64
			rs77686457	G	A	-0.1	0.022	7.641e-06	-0.005	0.027	0.859877	0.01	20.111
			rs79122282	G	C	-0.099	0.022	9.709e-06	0.022	0.072	0.761583	0.01	19.655
			rs946139	C	T	0.111	0.022	6.922e-07	0.011	0.018	0.525179	0.012	24.773
	Species	Simonsiella_muelleri_mgs_3058	rs10733467	C	A	0.127	0.022	1.278e-08	0.029	0.018	0.106887	0.016	32.605
			rs116834142	A	G	0.101	0.023	8.735e-06	0.018	0.035	0.595054	0.01	19.847
			rs17070896	C	T	0.127	0.022	1.875e-08	0.017	0.031	0.575197	0.016	31.875
			rs190375395	A	G	-0.106	0.022	2.485e-06	-0.024	0.018	0.184428	0.011	22.301
			rs1954978	A	G	-0.104	0.022	2.93e-06	0.03	0.027	0.268023	0.011	21.954
			rs35478778	C	A	0.1	0.022	8.17e-06	0.003	0.017	0.859228	0.01	20.003
			rs57283875	A	G	-0.099	0.022	8.686e-06	-0.129	0.063	0.0400237	0.01	19.861
			rs73033710	C	A	0.111	0.022	8.187e-07	0.001	0.038	0.983749	0.012	24.442
			rs76013921	A	C	-0.101	0.022	6.067e-06	0	0.051	0.992954	0.01	20.581
			rs76104102	T	C	-0.099	0.022	7.966e-06	-0.044	0.085	0.604719	0.01	20.034
			rs76850155	A	G	0.119	0.022	8.313e-08	0.005	0.031	0.863038	0.014	28.931
			rs9550263	A	G	0.112	0.022	5.536e-07	0.035	0.017	0.0438233	0.013	25.2
	Species	Alloprevotella_rava_mgs_541	rs10266552	G	A	0.104	0.022	2.407e-06	0.043	0.019	0.0238795	0.011	22.37
			rs117487371	T	A	0.098	0.022	9.846e-06	0.025	0.042	0.550889	0.01	19.621
			rs117876394	A	G	-0.101	0.022	4.44e-06	0.024	0.112	0.827884	0.01	21.165
			rs1406946	C	T	0.098	0.022	9.354e-06	0.004	0.022	0.861023	0.01	19.719
			rs2409698	A	G	-0.106	0.022	1.79e-06	-0.024	0.037	0.510763	0.011	22.935
			rs7470184	T	C	-0.111	0.022	5.234e-07	-0.031	0.022	0.163536	0.013	25.315
			rs7544451	A	G	0.102	0.022	4.236e-06	0.008	0.02	0.689139	0.011	21.268
			rs75870487	G	T	0.101	0.022	5.208e-06	0.007	0.025	0.791515	0.01	20.839
	Species	Prevotella_pleuritidis_mgs_61	rs112606973	G	A	0.113	0.022	4.276e-07	-0.094	0.057	0.0990182	0.013	25.7
			rs116855365	C	T	0.1	0.022	7.097e-06	-0.129	0.07	0.064618	0.01	20.258
			rs117222712	A	G	-0.107	0.022	1.31e-06	0.109	0.104	0.292167	0.012	23.529
			rs118084387	T	C	0.099	0.022	9.376e-06	0.175	0.09	0.0522065	0.01	19.715
			rs12033031	T	C	0.099	0.022	9.397e-06	-0.009	0.022	0.693692	0.01	19.704
			rs13397140	G	A	-0.104	0.022	2.787e-06	0.036	0.022	0.101114	0.011	22.088
			rs190123950	A	G	0.102	0.022	5.207e-06	-0.225	0.259	0.384655	0.01	20.873
			rs4976974	A	G	0.1	0.022	7.992e-06	-0.014	0.029	0.639939	0.01	20.03
			rs62143195	G	C	-0.101	0.022	5.769e-06	0.035	0.02	0.0808358	0.01	20.64
			rs74712958	G	C	0.099	0.022	9.279e-06	-0.003	0.043	0.943394	0.01	19.73
			rs76048811	A	G	-0.109	0.022	1.03e-06	0.047	0.043	0.276197	0.012	24.014
	Species	Streptococcus_anginosus_mgs_295	rs11767567	G	A	0.101	0.022	5.785e-06	-0.002	0.021	0.913231	0.01	20.648
			rs12977716	G	A	-0.12	0.022	5.6e-08	0	0.028	0.997845	0.015	29.709
			rs13418642	T	G	-0.103	0.022	3.227e-06	-0.015	0.09	0.865071	0.011	21.75
			rs147060453	A	G	-0.11	0.022	6.18e-07	0.114	0.132	0.386441	0.012	25.02
			rs17028858	T	C	-0.11	0.022	6.374e-07	0.035	0.02	0.0768684	0.012	24.907
			rs17098510	G	A	-0.111	0.022	5.717e-07	0.031	0.021	0.129959	0.013	25.134
			rs74286208	C	T	-0.099	0.022	9.352e-06	0.023	0.021	0.269847	0.01	19.724
			rs7580868	G	A	-0.108	0.022	9.953e-07	0.018	0.041	0.663892	0.012	24.056
			rs77235501	G	C	-0.108	0.022	1.013e-06	-0.038	0.022	0.0918573	0.012	24.034
			rs80340847	A	T	-0.1	0.022	6.066e-06	-0.017	0.048	0.720832	0.01	20.555
Chronic sinusitis	Species	Streptococcus_sp000187745_mgs_3504	rs12173209	G	A	-0.105	0.022	2.776e-06	-0.026	0.071	0.717227	0.011	22.101
			rs1304526	G	A	-0.103	0.022	3.676e-06	0.049	0.026	0.058169	0.011	21.511
			rs140236355	T	C	-0.099	0.022	9.992e-06	-0.056	0.083	0.495834	0.01	19.59
			rs142545958	A	G	-0.099	0.022	8.957e-06	0.049	0.04	0.222711	0.01	19.801
			rs28504983	G	A	-0.099	0.022	9.979e-06	0.017	0.022	0.426083	0.01	19.596
			rs36088452	A	G	-0.099	0.022	9.772e-06	0.056	0.032	0.0759638	0.01	19.637
			rs3735248	C	G	-0.1	0.022	7.743e-06	0.118	0.098	0.22596	0.01	20.082
			rs436116	T	A	-0.1	0.022	6.996e-06	-0.016	0.022	0.462174	0.01	20.286
			rs57380282	T	C	0.099	0.022	9.016e-06	-0.025	0.022	0.269187	0.01	19.796
			rs78852676	G	A	0.106	0.022	2.234e-06	-0.02	0.034	0.567467	0.011	22.491
	Species	Prevotella_nigrescens_mgs_3566	rs113141410	A	G	-0.105	0.022	2.422e-06	-0.123	0.104	0.237249	0.011	22.328
			rs118175315	G	A	0.105	0.022	2.058e-06	0.025	0.054	0.645341	0.011	22.641
			rs140721533	G	A	-0.102	0.022	5.809e-06	0.061	0.098	0.532376	0.01	20.622
			rs141119695	A	G	-0.106	0.022	2.087e-06	-0.109	0.081	0.176973	0.011	22.606
			rs142780566	A	G	0.102	0.022	5.099e-06	0.024	0.06	0.692838	0.01	20.886
			rs2182049	T	G	-0.1	0.022	6.771e-06	0.018	0.034	0.605366	0.01	20.341
			rs2426464	T	A	0.101	0.022	6.067e-06	-0.029	0.031	0.35086	0.01	20.547
			rs77801204	C	T	0.101	0.022	6.096e-06	0.06	0.045	0.180787	0.01	20.533
			rs912592	T	C	-0.1	0.022	7.108e-06	-0.042	0.022	0.0552426	0.01	20.256
	Species	Fusobacterium_vincentii_mgs_3469	rs11050638	C	G	0.109	0.022	1.076e-06	-0.021	0.022	0.357876	0.012	23.908
			rs117630031	A	G	0.108	0.022	1.388e-06	0.086	0.052	0.0997608	0.012	23.413
			rs12310651	A	G	0.099	0.022	8.71e-06	0.066	0.03	0.0306591	0.01	19.856
			rs1340244	C	T	0.102	0.022	4.9e-06	-0.031	0.036	0.394404	0.01	20.986
			rs142612736	G	T	0.112	0.022	5.185e-07	0.035	0.074	0.633725	0.013	25.335
			rs17055749	C	T	0.101	0.022	6.52e-06	0.067	0.049	0.170349	0.01	20.411
			rs190844062	C	T	0.099	0.022	9.695e-06	0.337	0.273	0.21748	0.01	19.645
			rs2193993	C	A	0.106	0.022	2.33e-06	0.022	0.023	0.335284	0.011	22.404
			rs2289748	C	T	0.103	0.022	3.72e-06	0.031	0.032	0.335865	0.011	21.514
			rs35515965	C	T	-0.1	0.022	9.027e-06	-0.01	0.032	0.760229	0.01	19.79
			rs4550460	C	T	0.102	0.022	5.465e-06	0.046	0.027	0.0911787	0.01	20.752
			rs5752339	T	C	0.112	0.022	5.191e-07	0.054	0.052	0.300619	0.013	25.335
			rs6097041	T	A	-0.101	0.022	6.166e-06	0.008	0.021	0.70981	0.01	20.533
			rs62064237	C	T	0.105	0.022	2.495e-06	-0.017	0.084	0.838927	0.011	22.277
			rs6571397	C	T	-0.1	0.022	8.522e-06	-0.001	0.031	0.984415	0.01	19.904
			rs7101841	T	G	0.102	0.022	5.367e-06	0.114	0.061	0.061801	0.01	20.8
			rs7837680	A	G	0.102	0.022	5.224e-06	-0.011	0.034	0.742897	0.01	20.841
			rs9943226	A	G	-0.102	0.022	4.594e-06	-0.002	0.052	0.969288	0.01	21.084
	Species	Streptococcus_mitis_I_mgs_2661	rs11005118	C	T	-0.101	0.022	5.7e-06	0.001	0.021	0.964773	0.01	20.7
			rs1154987	A	G	-0.102	0.022	6.165e-06	-0.026	0.021	0.215047	0.01	20.515
			rs146700818	A	G	-0.102	0.022	5.716e-06	-0.245	0.193	0.2043	0.01	20.685
			rs34421414	C	A	0.099	0.022	9.703e-06	0.035	0.048	0.464223	0.01	19.655
			rs4401150	C	T	0.1	0.022	8.381e-06	0.038	0.022	0.0862357	0.01	19.926
			rs61011617	C	T	-0.099	0.022	9e-06	-0.032	0.024	0.192182	0.01	19.803
			rs77018439	G	T	0.099	0.022	9.642e-06	-0.015	0.047	0.755315	0.01	19.667
			rs77879165	A	G	-0.102	0.022	4.157e-06	0.019	0.042	0.640745	0.011	21.29
			rs9860071	G	T	-0.104	0.022	3.412e-06	-0.057	0.032	0.0745747	0.011	21.667
	Species	Streptococcus_infantis_mgs_1655	rs10019166	T	C	0.104	0.022	2.866e-06	-0.043	0.022	0.0547365	0.011	22.018
			rs11144349	C	T	0.101	0.022	5.63e-06	0.021	0.026	0.415749	0.01	20.689
			rs1913263	G	A	0.13	0.022	4.003e-09	-0.037	0.021	0.0810469	0.017	34.917
			rs2716556	T	G	-0.106	0.022	1.846e-06	0.085	0.06	0.159867	0.011	22.852
			rs2891896	C	T	-0.099	0.022	7.478e-06	0.003	0.056	0.95234	0.01	20.155
			rs4783914	G	A	0.099	0.022	8.983e-06	-0.008	0.034	0.81475	0.01	19.804
			rs55798378	C	T	0.102	0.022	4.167e-06	-0.089	0.092	0.331082	0.011	21.287
			rs58459070	C	A	-0.103	0.022	3.397e-06	0.05	0.027	0.0687769	0.011	21.686
			rs62273354	C	T	0.103	0.022	3.147e-06	-0.023	0.024	0.334126	0.011	21.809
			rs74783030	G	A	0.104	0.022	2.984e-06	-0.05	0.048	0.297027	0.011	21.939
			rs79094631	T	A	-0.105	0.022	2.435e-06	-0.025	0.033	0.444934	0.011	22.339
	Species	Rothia_mucilaginosa_mgs_3219	rs10134391	A	T	-0.106	0.022	2.254e-06	-0.012	0.023	0.596234	0.011	22.464
			rs140277469	G	T	-0.103	0.022	3.865e-06	-0.113	0.168	0.502886	0.011	21.411
			rs142906250	A	G	-0.101	0.022	6.329e-06	0.016	0.067	0.814719	0.01	20.456
			rs148021431	A	T	0.103	0.022	3.903e-06	-0.031	0.047	0.510743	0.011	21.43
			rs199630174	A	T	-0.115	0.022	2.587e-07	0.014	0.074	0.846004	0.013	26.685
			rs35787535	A	G	-0.104	0.022	3.364e-06	0.015	0.039	0.701259	0.011	21.7
			rs62084689	T	C	0.109	0.023	1.434e-06	0.068	0.025	0.00607954	0.012	23.359
			rs75852775	G	A	0.099	0.022	9.28e-06	-0.089	0.08	0.266985	0.01	19.739
			rs77603493	T	C	0.104	0.022	3.576e-06	-0.002	0.058	0.970571	0.011	21.576
			rs77753384	A	G	0.101	0.022	5.848e-06	0.07	0.034	0.0408286	0.01	20.611
			rs79122282	G	C	0.104	0.022	3.489e-06	0.189	0.091	0.038206	0.011	21.639
	Species	Streptococcus_mitis_AT_mgs_2307	rs113139050	T	C	-0.103	0.022	4.295e-06	0.086	0.042	0.0408262	0.011	21.223
			rs116584882	A	G	-0.102	0.022	5.712e-06	-0.031	0.044	0.476941	0.01	20.659
			rs116912254	C	G	-0.111	0.022	8.489e-07	-0.203	0.168	0.226577	0.012	24.398
			rs117821048	A	G	-0.101	0.022	7.536e-06	-0.045	0.055	0.41736	0.01	20.127
			rs11989912	G	A	0.103	0.022	4.808e-06	-0.023	0.025	0.355749	0.01	20.996
			rs12563078	T	C	-0.104	0.022	4.215e-06	0.107	0.051	0.0351077	0.011	21.274
			rs140280557	C	T	0.101	0.022	6.651e-06	0.063	0.067	0.348296	0.01	20.405
			rs142282827	C	T	-0.1	0.022	9.396e-06	-0.002	0.138	0.987312	0.01	19.706
			rs142724430	G	C	-0.103	0.022	4.233e-06	-0.026	0.033	0.436616	0.011	21.268
			rs145539450	A	T	-0.099	0.022	9.647e-06	0.057	0.172	0.740525	0.01	19.662
			rs1979337	G	A	0.11	0.022	8.21e-07	-0.043	0.029	0.13668	0.012	24.44
			rs3808321	G	A	-0.102	0.022	5.525e-06	0.059	0.057	0.300951	0.01	20.733
			rs56247471	G	T	0.101	0.022	6.929e-06	-0.05	0.033	0.138503	0.01	20.278
			rs62455377	C	T	-0.1	0.022	8.785e-06	-0.002	0.023	0.94286	0.01	19.842
			rs7571778	A	G	-0.104	0.022	3.531e-06	-0.01	0.033	0.752749	0.011	21.609
			rs75722443	G	A	0.119	0.023	1.564e-07	-0.058	0.061	0.344244	0.014	27.678
			rs76506455	C	G	-0.1	0.022	8.593e-06	0.08	0.052	0.125399	0.01	19.878
			rs77395126	A	C	-0.103	0.022	4.451e-06	-0.018	0.087	0.838738	0.01	21.154
			rs77457282	C	A	0.1	0.022	8.204e-06	0.036	0.078	0.645891	0.01	19.969
	Species	Tannerella_forsythia_mgs_3235	rs10759098	A	C	0.103	0.022	3.573e-06	-0.019	0.023	0.410698	0.011	21.596
			rs117721101	G	C	0.106	0.022	1.594e-06	0.091	0.096	0.341546	0.011	23.154
			rs141423907	A	G	0.106	0.022	1.71e-06	-0.003	0.119	0.980814	0.011	23.02
			rs141532484	G	T	0.101	0.022	5.673e-06	-0.142	0.19	0.45712	0.01	20.711
			rs2291347	G	A	0.104	0.022	2.784e-06	-0.047	0.022	0.0274458	0.011	22.075
			rs74328203	G	T	0.102	0.022	4.657e-06	0.042	0.059	0.479615	0.01	21.057
			rs77193370	T	C	-0.104	0.022	2.633e-06	0.054	0.041	0.183532	0.011	22.183
			rs78916197	T	C	-0.099	0.022	7.337e-06	-0.03	0.058	0.606087	0.01	20.193
			rs79299408	C	T	-0.101	0.022	5.099e-06	0.068	0.035	0.0537835	0.01	20.899
	Species	F0040_sp900095835_mgs_3541	rs111327916	G	A	0.101	0.022	5.894e-06	-0.006	0.022	0.778524	0.01	20.596
			rs12124401	A	G	-0.102	0.022	4.174e-06	-0.012	0.022	0.565425	0.011	21.293
			rs12623444	A	G	0.1	0.022	6.86e-06	0.014	0.023	0.552334	0.01	20.325
			rs141033588	C	T	0.105	0.022	2.541e-06	0.026	0.033	0.437857	0.011	22.238
			rs143615563	G	C	0.104	0.022	2.783e-06	0.085	0.081	0.29057	0.011	22.073
			rs145454763	G	A	0.102	0.022	5.357e-06	-0.001	0.097	0.988164	0.01	20.811
			rs147838624	G	A	0.1	0.022	7.513e-06	0.122	0.13	0.345443	0.01	20.143
			rs150719553	T	C	0.102	0.022	5.075e-06	0.044	0.058	0.454652	0.01	20.9
			rs186313532	G	A	0.1	0.022	7.202e-06	0.059	0.161	0.716079	0.01	20.234
			rs2385204	A	C	-0.1	0.022	6.917e-06	-0.017	0.023	0.444066	0.01	20.333
			rs372804	A	G	-0.1	0.022	7.285e-06	-0.027	0.022	0.232269	0.01	20.201
			rs61893649	T	C	0.113	0.022	3.755e-07	0.179	0.173	0.299119	0.013	25.976
			rs682287	A	G	0.104	0.022	2.911e-06	0.03	0.037	0.423725	0.011	21.966
			rs76440271	G	A	0.099	0.022	9.524e-06	0.126	0.162	0.438153	0.01	19.685
			rs893909	T	A	0.101	0.022	5.677e-06	0.012	0.029	0.682936	0.01	20.678
			rs931791	C	T	0.102	0.022	4.35e-06	0.022	0.024	0.353698	0.011	21.172
	Species	Kingella_A_denitrificans_mgs_1934	rs117414754	A	G	0.099	0.022	7.634e-06	0.055	0.076	0.469842	0.01	20.122
			rs12536074	C	G	0.099	0.022	7.422e-06	0.052	0.04	0.191401	0.01	20.167
			rs1276269	C	T	-0.107	0.022	1.579e-06	0.055	0.025	0.0311192	0.012	23.18
			rs140700542	C	T	-0.102	0.022	4.241e-06	-0.034	0.054	0.52386	0.011	21.255
			rs16896407	G	C	0.1	0.022	7.017e-06	-0.032	0.037	0.38701	0.01	20.252
			rs17313899	G	A	-0.1	0.022	6.213e-06	-0.048	0.063	0.452105	0.01	20.514
			rs184378872	A	T	-0.106	0.022	1.788e-06	0.009	0.025	0.7027	0.011	22.918
			rs6537381	T	C	0.103	0.022	3.297e-06	-0.087	0.062	0.160602	0.011	21.728
			rs73765381	A	C	0.106	0.022	1.741e-06	-0.003	0.029	0.913811	0.011	22.987
			rs78025854	T	C	0.102	0.022	4.258e-06	-0.033	0.031	0.290153	0.011	21.239
			rs9380428	C	T	0.112	0.022	3.974e-07	-0.057	0.054	0.295438	0.013	25.866
			rs9532107	C	A	0.101	0.022	4.965e-06	-0.032	0.023	0.169935	0.01	20.948
	Species	Gemella_massiliensis_mgs_238	rs10079634	T	C	0.1	0.022	7.536e-06	-0.012	0.026	0.635252	0.01	20.145
			rs10758942	A	G	-0.1	0.022	6.678e-06	0.028	0.022	0.205833	0.01	20.376
			rs11022579	T	C	-0.11	0.022	7.095e-07	0.072	0.121	0.553695	0.012	24.75
			rs11223422	C	T	0.107	0.022	1.362e-06	-0.042	0.024	0.0761354	0.012	23.445
			rs138739947	A	C	-0.099	0.022	8.852e-06	0.041	0.073	0.578353	0.01	19.828
			rs142509710	A	G	0.099	0.022	9.151e-06	-0.078	0.083	0.351621	0.01	19.766
			rs145008959	T	C	0.112	0.022	4.67e-07	-0.083	0.065	0.198664	0.013	25.542
			rs150021578	T	C	0.099	0.022	9.901e-06	-0.02	0.083	0.81363	0.01	19.608
			rs17160024	A	G	0.103	0.022	3.688e-06	-0.001	0.083	0.985886	0.011	21.518
			rs2716556	T	G	-0.099	0.022	7.953e-06	0.085	0.06	0.159867	0.01	20.037
			rs4129806	A	G	0.1	0.022	6.552e-06	-0.014	0.025	0.561229	0.01	20.406
			rs9787236	T	G	-0.099	0.022	7.857e-06	0.015	0.021	0.479684	0.01	20.059
	Species	Prevotella_conceptionensis_mgs_303	rs117319141	C	T	-0.102	0.022	5.078e-06	0.023	0.053	0.667875	0.01	20.928
			rs1417724	A	G	0.103	0.022	4.133e-06	0.076	0.052	0.146723	0.011	21.312
			rs145518202	C	T	0.101	0.022	5.964e-06	-0.053	0.055	0.33859	0.01	20.588
			rs146630580	T	G	0.103	0.022	3.867e-06	0.012	0.093	0.893878	0.011	21.45
			rs149113826	C	T	-0.101	0.022	7.322e-06	0.148	0.162	0.359488	0.01	20.206
			rs4731411	T	C	-0.11	0.022	6.981e-07	0.042	0.025	0.0924016	0.012	24.773
			rs55798726	C	A	0.104	0.022	3.199e-06	-0.241	0.129	0.0622716	0.011	21.778
			rs62541950	T	C	0.1	0.022	7.563e-06	-0.055	0.043	0.198778	0.01	20.129
			rs6923439	T	C	0.101	0.022	7.176e-06	-0.005	0.031	0.863276	0.01	20.218
			rs7178863	T	C	0.115	0.022	2.139e-07	-0.035	0.044	0.424841	0.013	27.069
			rs74512213	A	T	-0.107	0.022	1.538e-06	0.022	0.038	0.573091	0.012	23.224
			rs76088743	G	C	0.103	0.022	3.853e-06	0.033	0.041	0.431382	0.011	21.434
			rs7772083	A	T	-0.1	0.022	6.713e-06	-0.126	0.083	0.126535	0.01	20.37

## Sheet: Supplementary Table 2
Supplementary Table 2 The SNPs included according to selection criteria as instrumental variables for saliva microbiota and respiratory infections
Type of respiratory infections	Taxa	Saliva microbiota	SNP	Effect_allele	Other_allele	Saliva micriobiota/Exposure			Respiratory infection/Outcome			R2	F Statistics
						Beta	SE	P-value	Beta	SE	P-value
Bronchitis	Species	Gemella_haemolysans_B_mgs_2903	rs10795688	C	T	-0.097	0.022	7.777e-06	-0.034	0.045	0.452626	0.01	20.085
			rs117784833	G	A	-0.099	0.022	5.44e-06	-0.346	0.21	0.0998475	0.011	20.774
			rs12442073	G	A	-0.126	0.022	5.89e-09	-0.087	0.04	0.0293978	0.018	34.154
			rs1355760	G	A	-0.102	0.022	2.647e-06	-0.162	0.113	0.15159	0.012	22.163
			rs140894680	T	C	0.098	0.022	6.478e-06	0.236	0.247	0.33908	0.011	20.435
			rs16854898	C	T	0.098	0.022	6.204e-06	0	0.039	0.997424	0.011	20.516
			rs2003811	T	C	0.096	0.022	9.642e-06	0.014	0.042	0.734477	0.01	19.66
			rs62033254	T	C	0.099	0.022	5.33e-06	0.161	0.098	0.100704	0.011	20.813
			rs79360641	T	G	0.101	0.022	3.623e-06	0.109	0.109	0.315885	0.011	21.569
	Genus	unclassified_mgs_947	rs111522281	A	C	0.106	0.023	5.849e-06	0.19	0.135	0.159699	0.011	20.621
			rs12039907	A	G	0.11	0.023	2.611e-06	0.037	0.045	0.402046	0.012	22.197
			rs12534961	G	A	0.124	0.023	9.337e-08	0.133	0.079	0.0944803	0.015	28.72
			rs138062256	A	G	0.111	0.023	2.215e-06	0.135	0.109	0.215763	0.012	22.505
			rs146422920	C	T	0.121	0.023	2.108e-07	-0.184	0.216	0.394994	0.015	27.098
			rs1476158	C	T	0.104	0.023	8.747e-06	0.132	0.17	0.43739	0.011	19.863
			rs2281240	G	A	0.106	0.023	6.37e-06	0.237	0.139	0.0875322	0.011	20.462
			rs41311394	C	T	-0.107	0.023	5.077e-06	0.038	0.133	0.774391	0.011	20.904
			rs493578	T	C	0.11	0.023	2.869e-06	0.025	0.042	0.554458	0.012	21.994
			rs71302517	T	C	0.106	0.023	6.528e-06	-0.009	0.087	0.918097	0.011	20.413
			rs78914996	G	A	0.105	0.023	7.675e-06	0.324	0.226	0.151222	0.011	20.118
			rs78953166	T	G	0.114	0.023	9.788e-07	0.14	0.174	0.421265	0.013	24.12
	Genus	unclassified_mgs_377	rs11176728	G	A	0.107	0.023	2.863e-06	0.043	0.148	0.770289	0.011	22.018
			rs149927431	A	T	0.104	0.023	6.081e-06	-0.259	0.157	0.0996592	0.011	20.571
			rs192831734	T	C	0.104	0.023	5.939e-06	-0.075	0.14	0.590811	0.011	20.614
			rs28619979	C	G	0.108	0.023	2.359e-06	-0.037	0.106	0.724542	0.012	22.39
			rs2952024	A	G	-0.103	0.023	7.495e-06	0.011	0.041	0.787742	0.011	20.166
			rs360932	G	A	0.102	0.023	9.337e-06	-0.016	0.077	0.835855	0.01	19.728
			rs4588083	T	C	-0.116	0.023	3.863e-07	0.126	0.041	0.00233671	0.013	25.904
			rs61975338	A	T	-0.111	0.023	1.106e-06	-0.037	0.038	0.327602	0.012	23.847
			rs668239	C	T	-0.103	0.023	7.511e-06	0.033	0.044	0.459959	0.011	20.162
			rs72885016	C	T	-0.102	0.023	8.141e-06	0.047	0.082	0.564802	0.01	20.002
			rs75377089	C	T	0.105	0.023	4.568e-06	-0.074	0.09	0.408626	0.011	21.134
			rs9514461	T	C	0.105	0.023	4.613e-06	-0.044	0.065	0.494229	0.011	21.106
	Species	Streptococcus_mitis_AZ_mgs_2150	rs112165299	G	A	-0.1	0.022	7.734e-06	0.004	0.089	0.964835	0.01	20.1
			rs148108930	T	C	0.099	0.022	9.747e-06	-0.012	0.072	0.867207	0.01	19.65
			rs149810630	T	A	0.105	0.022	2.64e-06	-0.235	0.229	0.304499	0.011	22.187
			rs4980869	G	A	-0.1	0.022	9.132e-06	-0.063	0.038	0.0987826	0.01	19.768
			rs6428705	C	T	-0.108	0.022	1.379e-06	-0.082	0.043	0.0558729	0.012	23.429
			rs7134359	A	T	-0.118	0.022	1.487e-07	-0.059	0.041	0.147766	0.014	27.784
			rs76558765	C	A	0.106	0.022	2.174e-06	-0.131	0.164	0.424482	0.012	22.537
			rs77555129	T	A	0.102	0.022	5.18e-06	-0.109	0.05	0.0295899	0.011	20.85
	Species	Porphyromonas_gingivalis_mgs_77	rs11685666	C	T	-0.1	0.022	6.131e-06	-0.14	0.065	0.0301423	0.011	20.549
			rs138114152	T	C	0.101	0.022	5.42e-06	0.008	0.237	0.973488	0.011	20.793
			rs144144695	A	G	0.1	0.022	5.547e-06	-0.183	0.208	0.378011	0.011	20.726
			rs28524822	T	C	-0.102	0.022	4.127e-06	-0.009	0.05	0.85567	0.011	21.292
			rs6113922	C	A	0.1	0.022	6.43e-06	-0.025	0.061	0.675821	0.011	20.454
			rs7087496	T	G	0.1	0.022	6.887e-06	-0.011	0.039	0.774974	0.011	20.31
			rs7209341	A	T	0.099	0.022	7.794e-06	0.012	0.04	0.763112	0.01	20.084
			rs72747726	A	G	-0.102	0.022	4.118e-06	-0.051	0.044	0.246749	0.011	21.289
			rs74425059	T	G	0.1	0.022	6.271e-06	0.219	0.081	0.00692832	0.011	20.502
			rs77549333	T	G	0.098	0.022	9.783e-06	0.009	0.06	0.877348	0.01	19.631
			rs78918882	T	C	0.109	0.022	8.411e-07	0.056	0.048	0.239707	0.013	24.389
			rs944069	T	C	0.101	0.022	5.717e-06	0.101	0.048	0.0343531	0.011	20.658
	Species	Rothia_mucilaginosa_B_mgs_3176	rs11224605	G	T	-0.103	0.022	4.626e-06	0.12	0.054	0.0251677	0.011	21.087
			rs140837581	G	A	-0.103	0.022	4.483e-06	0.185	0.209	0.374642	0.011	21.131
			rs223071	A	G	-0.103	0.022	4.464e-06	0.079	0.04	0.0499395	0.011	21.169
			rs4745820	T	C	0.102	0.022	5.72e-06	-0.044	0.039	0.252458	0.011	20.684
			rs78598635	C	T	0.1	0.023	9.769e-06	0.025	0.043	0.567792	0.01	19.627
	Species	Capnocytophaga_ochracea_mgs_2502	rs11992129	G	T	0.101	0.023	8.303e-06	0.002	0.039	0.96798	0.01	19.938
			rs1860689	G	A	0.103	0.023	5.548e-06	-0.063	0.038	0.101774	0.011	20.742
			rs191823465	A	G	-0.11	0.023	1.465e-06	-0.27	0.443	0.54288	0.012	23.334
			rs521844	G	A	-0.104	0.023	4.274e-06	0.089	0.061	0.145916	0.011	21.239
			rs7255027	A	T	0.101	0.023	8.487e-06	-0.027	0.042	0.517363	0.01	19.934
			rs7952291	C	A	-0.101	0.023	8.569e-06	0.071	0.039	0.0697148	0.01	19.912
			rs79971144	C	T	0.102	0.023	6.937e-06	-0.06	0.2	0.763604	0.011	20.292
	Species	Fusobacterium_periodonticum_C_mgs_3047	rs117282277	C	T	0.104	0.023	5.309e-06	-0.093	0.109	0.394109	0.011	20.835
			rs142775988	T	C	0.108	0.023	2.756e-06	-0.137	0.342	0.689503	0.012	22.091
			rs1767889	G	A	0.111	0.023	1.282e-06	-0.006	0.052	0.910063	0.012	23.571
			rs184286180	G	A	0.112	0.023	1.13e-06	0.306	0.112	0.00612058	0.012	23.85
			rs191285504	A	G	0.104	0.023	6.105e-06	-0.127	0.237	0.59286	0.011	20.556
			rs2299903	A	G	0.104	0.023	6.58e-06	0.006	0.038	0.869125	0.011	20.399
			rs310519	G	A	-0.103	0.023	7.17e-06	0	0.051	0.999526	0.011	20.24
			rs4611636	C	T	-0.103	0.023	8.41e-06	-0.084	0.084	0.316782	0.01	19.944
			rs4723387	G	C	0.116	0.023	3.895e-07	-0.174	0.151	0.248859	0.013	25.901
			rs578545	G	C	0.108	0.023	2.154e-06	-0.036	0.038	0.341795	0.012	22.561
			rs73255638	C	T	-0.103	0.023	7.322e-06	-0.044	0.048	0.351465	0.011	20.207
			rs7658524	A	G	-0.107	0.023	4.084e-06	-0.079	0.04	0.0460825	0.011	21.307
			rs8011619	T	C	-0.104	0.023	6.305e-06	-0.051	0.039	0.186282	0.011	20.495
Bronchiectasis	Species	Aggregatibacter_sp000466335_mgs_2199	rs117931608	G	A	0.104	0.023	4.668e-06	0.632	0.586	0.280189	0.011	21.067
			rs147430343	C	T	-0.122	0.023	7.888e-08	-0.097	0.479	0.839817	0.015	29.033
			rs149661164	C	T	-0.113	0.023	6.29e-07	0.384	0.463	0.406792	0.013	24.952
			rs182995066	C	G	0.108	0.023	1.75e-06	0.41	0.382	0.282122	0.012	22.982
			rs36221780	G	A	0.101	0.023	9.128e-06	0.076	0.152	0.61713	0.01	19.772
			rs74336411	G	A	-0.108	0.023	2.085e-06	-0.108	0.133	0.41531	0.012	22.628
			rs7645380	G	A	0.107	0.023	2.55e-06	0.048	0.091	0.600514	0.012	22.223
			rs79495294	T	C	0.106	0.023	2.94e-06	0.121	0.155	0.43571	0.011	21.948
			rs9593750	G	T	-0.111	0.023	1.025e-06	-0.179	0.101	0.0760465	0.013	24.034
	Species	Fusobacterium_periodonticum_C_mgs_2270	rs139083409	G	A	-0.105	0.023	4.59e-06	0.436	0.361	0.226695	0.011	21.077
			rs140223748	T	A	0.104	0.023	5.315e-06	-0.253	0.321	0.430692	0.011	20.821
			rs145645793	G	A	0.11	0.023	1.592e-06	0.168	0.387	0.663885	0.012	23.15
			rs146890445	C	T	0.107	0.023	3.057e-06	0.031	0.238	0.896738	0.011	21.899
			rs17681152	C	A	0.111	0.023	1.136e-06	0.171	0.102	0.0942784	0.012	23.8
			rs182374269	T	C	0.105	0.023	4.317e-06	0.05	0.421	0.906046	0.011	21.245
			rs184286180	G	A	0.103	0.023	6.977e-06	-0.034	0.275	0.900343	0.011	20.29
			rs2964446	C	T	0.107	0.023	2.751e-06	0.078	0.093	0.405874	0.012	22.1
			rs6903157	A	G	0.101	0.023	8.884e-06	0.357	0.183	0.0512119	0.01	19.81
			rs742074	A	G	0.105	0.023	4.606e-06	0.189	0.147	0.197772	0.011	21.102
			rs76777294	T	A	0.112	0.023	9.486e-07	-0.161	0.111	0.147367	0.013	24.147
			rs79987023	T	C	-0.106	0.023	4e-06	0.146	0.389	0.707604	0.011	21.379
			rs8055256	A	G	0.104	0.023	5.286e-06	0.007	0.125	0.954111	0.011	20.839
			rs8066215	T	C	-0.107	0.023	3.449e-06	0.023	0.269	0.931646	0.011	21.644
			rs9559393	C	G	0.104	0.023	5.974e-06	0.003	0.131	0.983469	0.011	20.607
	Genus	Mogibacterium	rs116626082	G	A	0.102	0.023	7.086e-06	-0.603	0.453	0.183511	0.011	20.276
			rs118084387	T	C	0.103	0.023	6.15e-06	-0.394	0.483	0.415519	0.011	20.556
			rs139693684	T	C	0.112	0.023	8.305e-07	0.479	0.609	0.431853	0.013	24.427
			rs228947	G	A	0.109	0.023	1.713e-06	-0.125	0.105	0.234182	0.012	22.992
			rs2727715	G	C	-0.105	0.023	4.325e-06	0.035	0.103	0.733028	0.011	21.226
			rs2736105	T	C	0.104	0.023	5.065e-06	-0.137	0.122	0.260966	0.011	20.917
			rs55661541	T	A	-0.102	0.023	6.996e-06	0.137	0.114	0.228621	0.011	20.292
			rs6831379	G	A	0.103	0.023	5.904e-06	0.112	0.246	0.648523	0.011	20.614
			rs7104934	G	A	0.115	0.023	4.183e-07	-0.247	0.132	0.0612737	0.013	25.751
			rs75096819	G	A	0.102	0.023	7.537e-06	-0.212	0.2	0.289783	0.01	20.131
			rs79490737	G	A	0.106	0.023	3.012e-06	-0.161	0.345	0.640779	0.011	21.92
			rs9365784	G	A	-0.102	0.023	7.553e-06	-0.003	0.121	0.978019	0.011	20.153
	Species	Fusobacterium_massiliense_mgs_586	rs10172305	A	G	0.102	0.022	5.859e-06	-1.051	0.699	0.132377	0.011	20.643
			rs116865904	C	T	-0.105	0.023	4.064e-06	0.192	0.145	0.185193	0.011	21.317
			rs117282277	C	T	0.104	0.022	3.97e-06	-0.319	0.263	0.225387	0.011	21.38
			rs118064647	A	G	-0.103	0.022	4.339e-06	0.623	0.349	0.0745633	0.011	21.191
			rs137974266	G	A	-0.101	0.022	7.116e-06	0.305	0.402	0.447964	0.011	20.245
			rs142598218	C	T	-0.106	0.022	2.555e-06	-0.252	0.302	0.404081	0.012	22.248
			rs144456219	G	T	-0.109	0.022	1.331e-06	-1.111	0.794	0.161775	0.012	23.482
			rs146121828	A	G	0.109	0.022	1.399e-06	-0.26	0.278	0.349603	0.012	23.422
			rs17752900	C	T	0.107	0.022	2.195e-06	-0.086	0.117	0.461551	0.012	22.547
			rs182314419	A	T	0.101	0.022	7.693e-06	-0.088	0.278	0.751371	0.01	20.103
			rs2270266	C	A	0.107	0.023	2.191e-06	-0.191	0.091	0.0371134	0.012	22.553
			rs2471226	T	C	-0.112	0.022	5.814e-07	-0.102	0.143	0.475516	0.013	25.108
			rs3096300	C	T	-0.101	0.023	8.54e-06	0.075	0.093	0.420336	0.01	19.899
			rs34183846	C	T	-0.105	0.023	3.25e-06	0.087	0.123	0.479845	0.011	21.785
			rs4723387	G	C	0.1	0.022	8.426e-06	-0.534	0.366	0.144341	0.01	19.922
			rs609332	C	G	-0.1	0.023	9.605e-06	0.014	0.163	0.929562	0.01	19.68
			rs7660158	A	G	-0.1	0.023	9.558e-06	0.015	0.205	0.941277	0.01	19.684
			rs77071941	C	T	-0.104	0.022	4.311e-06	0.086	0.175	0.625248	0.011	21.216
			rs9790127	T	C	-0.101	0.023	8.34e-06	-0.067	0.092	0.470348	0.01	19.93
	Species	Treponema_A_vincentii_mgs_322	rs10155594	A	G	0.119	0.022	9.069e-08	0.699	0.397	0.0787375	0.015	28.755
			rs10828263	G	A	0.12	0.022	7.887e-08	0.113	0.093	0.226195	0.015	29.064
			rs116305873	G	A	-0.101	0.022	6.135e-06	0.543	0.531	0.306193	0.011	20.551
			rs12662353	A	G	0.102	0.022	5.585e-06	0.073	0.162	0.652073	0.011	20.732
			rs143912132	T	A	0.101	0.022	6.495e-06	0.127	0.187	0.498292	0.011	20.458
			rs145860076	G	C	-0.104	0.022	3.19e-06	0.445	0.569	0.434203	0.011	21.825
			rs72961480	G	A	0.107	0.022	1.676e-06	0.244	0.357	0.494327	0.012	23.062
			rs7633676	A	G	-0.1	0.022	8.1e-06	-0.221	0.204	0.27849	0.01	20.007
			rs80293674	C	T	0.105	0.022	2.469e-06	0.383	0.251	0.127888	0.012	22.327
			rs951645	T	C	-0.107	0.022	1.77e-06	-0.087	0.121	0.473679	0.012	22.973
			rs9828407	G	A	0.1	0.022	8.148e-06	-0.023	0.126	0.856868	0.01	19.997
Tonsillitis	Species	Porphyromonas_sp000467855_mgs_2773	rs117068976	G	A	0.103	0.022	4.383e-06	-0.092	0.159	0.563484	0.011	21.194
			rs11722131	G	A	0.101	0.022	6.393e-06	-0.098	0.151	0.515742	0.011	20.459
			rs12578540	T	C	-0.1	0.022	9.541e-06	0.012	0.076	0.871617	0.01	19.69
			rs12935102	C	T	-0.105	0.022	3.347e-06	0.171	0.108	0.114602	0.011	21.705
			rs138501264	G	A	0.099	0.022	9.401e-06	0.05	0.215	0.815431	0.01	19.714
			rs139157767	G	A	0.102	0.022	5.599e-06	0.3	0.446	0.501087	0.011	20.717
			rs141173034	C	T	0.109	0.022	1.099e-06	-0.473	0.378	0.210382	0.012	23.89
			rs144283944	G	A	0.11	0.022	1.014e-06	-1.841	0.474	0.000104193	0.013	24.022
			rs144424869	C	T	0.104	0.022	3.488e-06	0.306	0.432	0.477937	0.011	21.621
			rs150291094	G	A	-0.107	0.022	1.909e-06	0.092	0.317	0.772032	0.012	22.808
			rs17498137	C	T	0.111	0.022	7.492e-07	-0.063	0.196	0.749582	0.013	24.639
			rs4280646	G	T	-0.106	0.022	2.435e-06	0.081	0.1	0.415237	0.012	22.34
			rs6493604	A	C	0.104	0.022	3.95e-06	-0.081	0.076	0.288509	0.011	21.406
			rs7128592	A	G	0.101	0.022	6.481e-06	-0.136	0.071	0.055479	0.011	20.426
			rs78357980	A	G	0.105	0.022	3.023e-06	0.352	0.245	0.149796	0.011	21.922
	Species	Prevotella_nanceiensis_mgs_3029	rs116657246	A	G	0.105	0.023	3.877e-06	0.011	0.304	0.971683	0.011	21.433
			rs117803237	G	A	0.103	0.023	6.381e-06	-0.134	0.23	0.559652	0.011	20.444
			rs150503532	G	T	0.103	0.023	8.398e-06	-0.229	0.562	0.683246	0.01	19.948
			rs361055	A	G	0.101	0.023	9.454e-06	0.035	0.239	0.882513	0.01	19.711
			rs370694119	G	C	0.102	0.023	7.673e-06	0.166	0.661	0.8013	0.011	20.116
			rs6581761	A	G	0.103	0.023	7.04e-06	-0.105	0.105	0.319599	0.011	20.272
			rs73034302	A	G	0.105	0.023	4.79e-06	-0.037	0.114	0.741175	0.011	21.023
			rs7554917	G	A	0.103	0.023	6.654e-06	-0.214	0.085	0.0120419	0.011	20.393
			rs75605644	G	A	0.111	0.023	1.146e-06	-0.348	0.239	0.145141	0.012	23.82
			rs79447518	A	C	0.105	0.023	4.24e-06	-0.123	0.238	0.605543	0.011	21.248
	Species	Lancefieldella_sp000564995_mgs_2440	rs12041384	C	T	0.112	0.023	1.27e-06	-0.137	0.341	0.68879	0.013	23.609
			rs12211166	T	C	-0.108	0.023	2.724e-06	-0.027	0.107	0.802325	0.012	22.136
			rs13078536	T	C	0.104	0.023	6.23e-06	-0.517	0.526	0.325759	0.011	20.499
			rs144547341	G	A	0.106	0.023	3.921e-06	-0.549	0.347	0.113325	0.011	21.406
			rs151355	G	C	0.104	0.023	5.65e-06	-0.062	0.101	0.538535	0.011	20.718
			rs1569534	C	T	-0.124	0.023	9.975e-08	0.129	0.078	0.100383	0.015	28.546
			rs199591839	G	A	0.102	0.023	9.805e-06	0.057	0.138	0.678908	0.011	19.641
			rs56097211	T	C	0.112	0.023	1.391e-06	-0.118	0.101	0.241472	0.013	23.435
			rs6124901	G	T	0.107	0.023	3.277e-06	-0.095	0.077	0.221961	0.012	21.73
			rs7334014	A	G	0.11	0.023	1.99e-06	-0.013	0.105	0.90322	0.012	22.704
			rs75338902	C	T	0.103	0.023	7.929e-06	-0.574	0.31	0.0636717	0.011	20.046
			rs75423654	G	A	-0.102	0.023	9.927e-06	-0.232	0.19	0.220305	0.011	19.629
			rs76243984	C	T	-0.113	0.023	7.698e-07	0.045	0.123	0.713882	0.013	24.603
			rs79249811	G	A	0.109	0.023	2.086e-06	-0.063	0.251	0.800847	0.012	22.629
			rs79594225	C	G	0.107	0.023	3.391e-06	0.06	0.11	0.586504	0.012	21.676
	Species	Rothia_sp001808955_mgs_25	rs10951688	G	A	-0.105	0.023	4.25e-06	0.066	0.08	0.404307	0.011	21.233
			rs11103671	C	G	0.105	0.023	3.724e-06	0.253	0.147	0.0858372	0.011	21.495
			rs116963260	A	G	-0.102	0.023	6.957e-06	0.14	0.276	0.610832	0.011	20.302
			rs12452309	G	A	-0.117	0.023	2.534e-07	0.196	0.093	0.0346525	0.014	26.749
			rs151121138	A	C	-0.111	0.023	1.234e-06	0.231	0.272	0.394584	0.012	23.677
			rs181722719	G	A	-0.106	0.023	3.049e-06	0.048	0.18	0.791105	0.011	21.906
			rs72648736	C	T	-0.105	0.023	4.634e-06	0.057	0.091	0.529681	0.011	21.096
	Species	Streptococcus_sp000235485_mgs_302	rs10012916	T	C	0.112	0.023	9.811e-07	0.178	0.111	0.108312	0.012	24.085
			rs189868942	T	A	-0.111	0.023	1.482e-06	0.183	0.165	0.268833	0.012	23.3
			rs2274037	G	A	0.112	0.023	9.68e-07	0.071	0.131	0.590065	0.012	24.101
			rs2614748	A	G	0.105	0.023	3.992e-06	0.188	0.145	0.197219	0.011	21.367
			rs35779907	G	A	0.106	0.023	3.872e-06	-0.036	0.118	0.756473	0.011	21.426
			rs7104858	C	T	-0.101	0.023	9.064e-06	-0.169	0.102	0.0991556	0.01	19.793
			rs72761269	G	A	0.102	0.023	7.571e-06	0.064	0.115	0.575332	0.01	20.116
	Species	Streptococcus_pseudopneumoniae_O_mgs_2474	rs114186049	T	C	0.117	0.022	2.059e-07	-0.007	0.241	0.975459	0.014	27.132
			rs117298464	C	T	0.103	0.022	4.745e-06	-0.251	0.172	0.143704	0.011	21.012
			rs117672124	G	A	0.104	0.023	4.083e-06	-0.265	0.118	0.0244779	0.011	21.346
			rs12800225	G	A	0.1	0.022	8.423e-06	-0.036	0.121	0.767473	0.01	19.944
			rs1520273	A	G	-0.101	0.022	7.829e-06	0.007	0.071	0.924154	0.01	20.077
			rs1566021	C	A	0.102	0.022	5.797e-06	-0.09	0.073	0.217086	0.011	20.658
			rs74403397	A	T	0.101	0.023	8.304e-06	0.132	0.087	0.128744	0.01	19.974
			rs74966925	C	T	0.104	0.023	4.218e-06	0.093	0.367	0.799682	0.011	21.251
	Species	Streptococcus_pneumoniae_D_mgs_1406	rs10012916	T	C	0.109	0.022	1.035e-06	0.178	0.111	0.108312	0.012	24.019
			rs117061936	C	T	-0.103	0.022	4.101e-06	-0.192	0.17	0.259739	0.011	21.34
			rs16929459	G	A	-0.101	0.022	6.628e-06	0.487	0.571	0.3937	0.011	20.384
			rs727823	G	A	0.103	0.022	3.44e-06	0.073	0.16	0.649095	0.011	21.652
			rs77706699	C	T	-0.102	0.022	4.621e-06	-0.19	0.111	0.0872293	0.011	21.104
	Genus	Eggerthia	rs10868677	C	T	-0.102	0.023	8.64e-06	0.141	0.083	0.0877553	0.01	19.858
			rs11230333	G	A	-0.109	0.023	1.844e-06	0.081	0.097	0.405947	0.012	22.868
			rs117834685	C	T	0.107	0.023	3.098e-06	-0.616	0.33	0.0622961	0.011	21.84
			rs118139334	A	C	-0.109	0.023	2.2e-06	0.267	0.276	0.33298	0.012	22.532
			rs12674928	T	G	0.105	0.023	4.7e-06	-0.283	0.144	0.0497618	0.011	21.044
			rs142460654	C	T	-0.101	0.023	9.144e-06	0.247	0.161	0.124298	0.01	19.771
			rs149721827	A	G	-0.106	0.023	3.276e-06	-0.178	0.354	0.614522	0.011	21.769
			rs150417876	A	G	-0.109	0.023	1.784e-06	0.059	0.23	0.797055	0.012	22.952
			rs180017	A	G	-0.114	0.023	5.547e-07	-0.067	0.078	0.391911	0.013	25.216
			rs1850921	C	T	-0.154	0.023	1.281e-11	0.172	0.07	0.014117	0.024	46.382
			rs189064694	G	A	-0.107	0.023	2.73e-06	-0.171	0.432	0.691441	0.011	22.086
			rs78325498	A	G	-0.112	0.023	9.943e-07	0.047	0.116	0.683861	0.012	24.06
	Species	Pauljensenia_sp000466265_mgs_216	rs142596113	A	G	0.107	0.023	2.721e-06	0.348	0.337	0.301888	0.012	22.105
			rs145006636	G	A	0.109	0.023	2.117e-06	-0.309	0.426	0.468219	0.012	22.606
			rs147445962	C	G	-0.103	0.023	7.536e-06	-0.132	0.231	0.566359	0.01	20.119
			rs150232945	G	A	0.108	0.023	2.58e-06	-0.319	0.345	0.355021	0.012	22.212
			rs150632280	G	A	0.106	0.023	3.402e-06	-0.31	0.325	0.340768	0.011	21.698
			rs263419	A	T	0.105	0.023	5.11e-06	0.043	0.078	0.58189	0.011	20.9
			rs34047653	A	C	-0.102	0.023	8.055e-06	0.089	0.112	0.425748	0.01	20.023
			rs45477096	T	C	0.103	0.023	6.612e-06	-0.344	0.325	0.288889	0.011	20.398
			rs4793089	G	A	-0.102	0.023	9.158e-06	0.103	0.077	0.183969	0.01	19.784
			rs57209782	C	T	-0.116	0.023	4.292e-07	0.127	0.2	0.524718	0.013	25.7
			rs6542370	A	T	-0.103	0.023	6.815e-06	0.058	0.072	0.422116	0.011	20.351
			rs72853115	C	A	-0.108	0.023	2.336e-06	0.059	0.162	0.714835	0.012	22.403
			rs78039451	C	T	0.103	0.023	8.35e-06	-0.09	0.362	0.80417	0.01	19.952
	Species	Porphyromonas_endodontalis_mgs_3068	rs117104583	C	A	0.105	0.022	3.065e-06	0.343	0.2	0.0864867	0.011	21.871
			rs1451593	C	G	0.103	0.023	5.663e-06	0.028	0.072	0.700512	0.011	20.716
			rs17798068	C	T	0.107	0.022	1.969e-06	0.436	0.193	0.0236043	0.012	22.757
			rs192599609	T	C	0.107	0.023	2.102e-06	-0.041	0.186	0.824329	0.012	22.614
			rs60713537	C	T	0.104	0.022	4.068e-06	-0.029	0.108	0.784262	0.011	21.33
			rs71314854	A	G	0.105	0.022	3.08e-06	0.112	0.162	0.488649	0.011	21.871
			rs7186309	C	T	0.122	0.022	5.922e-08	0.226	0.387	0.558513	0.015	29.61
			rs74912188	G	A	-0.101	0.022	8.221e-06	-0.052	0.271	0.846385	0.01	19.983
			rs933647	G	A	0.102	0.023	6.858e-06	0.15	0.1	0.136086	0.011	20.304
	Species	Streptococcus_pseudopneumoniae_G_mgs_1360	rs11032558	C	T	0.108	0.023	2.186e-06	-0.049	0.078	0.533188	0.012	22.544
			rs113140356	T	C	0.109	0.023	1.607e-06	-0.327	0.137	0.0165446	0.012	23.114
			rs13089163	G	A	-0.101	0.023	9.243e-06	0.107	0.089	0.231177	0.01	19.771
			rs138655080	A	C	-0.102	0.023	8.001e-06	0.274	0.376	0.466673	0.01	20.024
			rs1398859	T	G	0.101	0.023	9.905e-06	-0.03	0.071	0.676663	0.01	19.598
			rs1542656	C	T	0.105	0.023	4.287e-06	-0.035	0.087	0.688044	0.011	21.226
			rs3213501	T	C	-0.101	0.023	8.633e-06	0.082	0.07	0.238247	0.01	19.898
			rs3738285	A	C	-0.117	0.023	2.681e-07	0.025	0.091	0.78532	0.014	26.631
			rs3769674	T	G	0.102	0.023	6.803e-06	0.199	0.126	0.113623	0.011	20.324
			rs6447165	G	C	0.103	0.023	6.741e-06	0.355	0.339	0.295238	0.011	20.351
			rs67140253	C	T	-0.108	0.023	2.128e-06	0.101	0.3	0.735349	0.012	22.59
			rs76340538	G	A	-0.109	0.023	1.935e-06	0.084	0.088	0.338548	0.012	22.782
			rs77544820	A	G	0.102	0.023	8.211e-06	-0.137	0.138	0.321134	0.01	19.963
			rs78967870	G	A	-0.105	0.023	4.366e-06	0.222	0.257	0.38928	0.011	21.189
Pneumonia	Species	Neisseria_sp000186165_mgs_3225	rs12342073	C	T	0.115	0.022	3.426e-07	-0.064	0.029	0.0269391	0.014	26.142
			rs12693626	T	C	-0.1	0.022	8.404e-06	0.017	0.021	0.420044	0.01	19.939
			rs13287777	G	T	-0.101	0.022	8.094e-06	0.058	0.04	0.14502	0.01	20.001
			rs138741249	T	G	-0.104	0.022	4.033e-06	0.005	0.039	0.900339	0.011	21.374
			rs140815704	A	C	-0.101	0.023	7.363e-06	-0.292	0.11	0.0080688	0.011	20.181
			rs144604167	G	A	-0.104	0.022	4.09e-06	0.061	0.091	0.502096	0.011	21.333
			rs193247674	C	T	-0.105	0.023	3.626e-06	-0.042	0.094	0.655533	0.011	21.538
			rs55892839	G	A	-0.101	0.022	8.197e-06	0.033	0.023	0.149385	0.01	19.983
			rs56203643	G	A	0.1	0.022	9.934e-06	-0.017	0.024	0.484189	0.01	19.606
			rs62001189	A	G	-0.1	0.022	9.229e-06	0.067	0.05	0.180657	0.01	19.75
			rs77107278	C	T	0.102	0.023	6.266e-06	-0.039	0.076	0.608417	0.011	20.515
	Species	Capnocytophaga_leadbetteri_mgs_2973	rs12752324	A	G	-0.102	0.023	6.81e-06	0.045	0.026	0.0870905	0.011	20.348
			rs140285603	G	A	0.105	0.023	4.193e-06	0.046	0.103	0.658294	0.011	21.283
			rs144938448	C	T	0.104	0.023	4.354e-06	-0.046	0.075	0.539194	0.011	21.188
			rs145030226	G	C	0.103	0.023	5.669e-06	0.018	0.058	0.760995	0.011	20.716
			rs368735340	C	T	-0.112	0.023	8.244e-07	0.159	0.101	0.115122	0.013	24.446
			rs77451023	T	A	0.11	0.023	1.248e-06	-0.018	0.029	0.523392	0.012	23.646
	Species	Streptococcus_pneumoniae_D_mgs_1023	rs10949478	G	A	0.109	0.023	1.423e-06	0.038	0.022	0.0806663	0.012	23.365
			rs1260049	G	A	-0.102	0.023	6.798e-06	-0.01	0.025	0.694421	0.011	20.36
			rs1412119	G	A	-0.102	0.023	6.843e-06	0.008	0.017	0.646325	0.011	20.344
			rs147902386	T	C	0.102	0.023	7.523e-06	0.046	0.069	0.504978	0.01	20.135
			rs16841868	A	C	0.102	0.023	6.439e-06	0.021	0.026	0.427765	0.011	20.442
			rs186529143	C	T	0.103	0.023	5.11e-06	0.033	0.067	0.619093	0.011	20.892
			rs28380723	T	C	0.103	0.023	5.608e-06	-0.01	0.021	0.642745	0.011	20.709
			rs6899351	T	C	0.105	0.023	4.027e-06	0.022	0.018	0.224978	0.011	21.367
			rs6983381	C	T	-0.101	0.023	8.806e-06	-0.043	0.018	0.0167778	0.01	19.82
	Genus	unclassified_mgs_2172	rs10984633	T	C	-0.108	0.023	3.817e-06	0.044	0.024	0.068886	0.012	21.462
			rs11038925	T	C	-0.112	0.023	1.733e-06	-0.005	0.022	0.830607	0.012	22.997
			rs11662644	C	G	-0.105	0.023	6.646e-06	-0.03	0.052	0.567484	0.011	20.395
			rs118049922	G	A	-0.108	0.023	3.596e-06	0.02	0.018	0.263269	0.012	21.591
			rs172063	A	G	0.114	0.023	1.043e-06	-0.037	0.018	0.041957	0.013	23.993
			rs395767	G	A	-0.111	0.023	2.19e-06	-0.033	0.127	0.795115	0.012	22.546
			rs4392203	T	G	0.106	0.023	5.383e-06	-0.036	0.018	0.0432542	0.011	20.784
			rs74155229	T	C	-0.11	0.023	2.735e-06	-0.01	0.017	0.56727	0.012	22.114
			rs75206753	G	A	-0.112	0.023	1.739e-06	0.042	0.061	0.494593	0.012	22.977
			rs77559424	C	T	-0.104	0.023	8.614e-06	-0.013	0.033	0.698068	0.011	19.897
			rs78927082	A	G	0.105	0.023	6.722e-06	-0.01	0.03	0.732656	0.011	20.384
	Species	Prevotella_nigrescens_mgs_3566	rs116910322	C	T	0.107	0.023	2.933e-06	-0.039	0.026	0.123246	0.011	21.974
			rs13355826	G	A	-0.102	0.023	9.372e-06	0.012	0.02	0.557408	0.01	19.728
			rs136206	A	G	0.106	0.023	3.661e-06	-0.048	0.023	0.0318612	0.011	21.532
			rs182257204	C	T	0.108	0.023	2.623e-06	0.045	0.08	0.574683	0.012	22.19
			rs71602634	G	A	-0.103	0.023	7.593e-06	0.008	0.044	0.852809	0.01	20.136
			rs78668969	C	A	0.106	0.023	3.298e-06	-0.001	0.049	0.986408	0.011	21.763
	Species	Streptococcus_mitis_I_mgs_3085	rs115116459	C	T	-0.101	0.022	6.615e-06	0.055	0.049	0.261653	0.011	20.408
			rs146408384	A	G	-0.104	0.022	3.689e-06	-0.018	0.062	0.766256	0.011	21.536
			rs147990607	C	T	-0.108	0.022	1.436e-06	0.105	0.053	0.0490514	0.012	23.372
			rs17201317	T	C	0.106	0.022	2.514e-06	-0.012	0.03	0.689412	0.012	22.281
			rs36088630	C	T	0.103	0.022	4.292e-06	0.009	0.017	0.608472	0.011	21.207
			rs558029385	G	A	0.1	0.022	8.618e-06	-0.116	0.183	0.525894	0.01	19.889
			rs7295182	C	T	0.12	0.022	9.936e-08	-0.017	0.017	0.325789	0.015	28.577
			rs73100799	T	C	-0.103	0.022	4.529e-06	-0.018	0.048	0.714807	0.011	21.115
			rs7855902	A	G	-0.109	0.022	1.179e-06	0.128	0.074	0.0832593	0.012	23.761
			rs7933766	G	A	0.105	0.022	3.197e-06	-0.044	0.018	0.0146299	0.011	21.822
			rs9970333	T	C	0.1	0.022	9.248e-06	-0.02	0.029	0.497273	0.01	19.742
	Species	Centipeda_massiliensis_mgs_3300	rs11121328	A	G	0.11	0.022	1.041e-06	0.032	0.025	0.201641	0.012	23.98
			rs1128026	A	T	0.103	0.022	5.149e-06	-0.002	0.027	0.934405	0.011	20.886
			rs116917256	G	A	-0.103	0.022	4.411e-06	-0.03	0.056	0.593841	0.011	21.185
			rs117316726	T	C	0.107	0.022	2.027e-06	-0.013	0.033	0.688247	0.012	22.709
			rs12564525	C	T	-0.1	0.022	9.018e-06	-0.001	0.017	0.974478	0.01	19.807
			rs12900859	T	C	-0.102	0.023	6.795e-06	0.014	0.019	0.458485	0.011	20.337
			rs148229117	G	A	-0.1	0.022	8.723e-06	0.035	0.032	0.281418	0.01	19.878
			rs1959876	G	A	-0.106	0.022	2.742e-06	0.034	0.017	0.0448733	0.011	22.107
			rs6827227	C	T	-0.103	0.022	4.328e-06	0.027	0.017	0.117667	0.011	21.188
			rs74134811	G	T	0.101	0.023	7.36e-06	0	0.03	0.989338	0.01	20.177
			rs755228	G	A	0.109	0.022	1.226e-06	-0.029	0.017	0.088283	0.012	23.656
			rs77807708	T	C	0.107	0.022	2.122e-06	-0.004	0.056	0.948072	0.012	22.603
	Species	Actinomyces_oris_D_mgs_691	rs10213847	C	T	0.103	0.023	6.749e-06	0.015	0.038	0.695601	0.011	20.336
			rs116954707	G	A	-0.112	0.023	1.058e-06	0.018	0.074	0.812504	0.012	23.953
			rs117593579	G	T	-0.102	0.023	7.585e-06	0.037	0.02	0.0642911	0.01	20.124
			rs139057374	A	G	-0.107	0.023	2.902e-06	-0.064	0.062	0.304222	0.011	21.991
			rs147347155	A	G	0.106	0.023	3.626e-06	-0.03	0.075	0.693025	0.011	21.561
			rs3748931	G	A	0.105	0.023	5.522e-06	-0.005	0.033	0.87234	0.011	20.755
			rs4769296	C	A	-0.115	0.023	4.735e-07	0.03	0.023	0.194003	0.013	25.505
			rs4932278	T	C	0.102	0.023	7.514e-06	-0.015	0.02	0.459379	0.01	20.152
			rs61794897	T	C	0.112	0.023	8.124e-07	-0.048	0.023	0.034028	0.013	24.47
			rs61839406	G	A	0.104	0.023	5.353e-06	-0.024	0.029	0.408574	0.011	20.807
			rs77488344	C	G	0.103	0.023	6.406e-06	0.038	0.038	0.315951	0.011	20.455
			rs77670524	G	A	-0.105	0.023	3.896e-06	0.023	0.049	0.644449	0.011	21.439
			rs787488	A	G	-0.104	0.023	5.903e-06	0.016	0.023	0.482998	0.011	20.607
Chronic sinusitis	Species	Streptococcus_infantis_mgs_2056	rs11915399	C	T	0.102	0.023	8.47e-06	0.088	0.064	0.17297	0.01	19.905
			rs12047791	A	G	0.102	0.023	9.283e-06	-0.039	0.079	0.615896	0.01	19.732
			rs12610215	T	G	-0.107	0.023	3.145e-06	-0.02	0.023	0.394826	0.011	21.842
			rs13202320	G	A	-0.103	0.023	7.088e-06	-0.029	0.028	0.302375	0.011	20.268
			rs185869174	T	G	0.102	0.023	8.539e-06	-0.216	0.172	0.207751	0.01	19.893
			rs189808776	C	T	0.109	0.023	2.3e-06	-0.095	0.15	0.526945	0.012	22.447
			rs2155408	G	T	0.104	0.023	5.55e-06	0.053	0.022	0.015997	0.011	20.737
			rs6478966	G	A	0.101	0.023	9.698e-06	0.012	0.027	0.64592	0.01	19.668
			rs76137515	G	A	0.107	0.023	2.75e-06	0.028	0.033	0.387971	0.011	22.086
			rs79506757	G	C	0.108	0.023	2.632e-06	-0.049	0.055	0.378328	0.012	22.168
	Species	F0040_sp900095835_mgs_1710	rs10080889	C	G	0.102	0.023	7.374e-06	-0.014	0.046	0.759829	0.01	20.171
			rs113028020	C	G	0.119	0.023	1.738e-07	-0.008	0.054	0.886191	0.014	27.479
			rs117058476	C	T	-0.102	0.023	6.614e-06	0.187	0.119	0.116542	0.011	20.41
			rs117664586	A	T	-0.1	0.023	9.439e-06	0.075	0.059	0.199445	0.01	19.697
			rs12360416	A	G	-0.102	0.023	7.219e-06	0.089	0.046	0.0532922	0.011	20.211
			rs17815364	A	C	0.103	0.023	6.027e-06	0.018	0.067	0.782963	0.011	20.57
			rs2249567	T	C	-0.117	0.023	2.685e-07	0.082	0.097	0.399215	0.014	26.632
			rs78086112	G	A	0.102	0.023	6.899e-06	-0.037	0.065	0.567602	0.011	20.33
	Species	Prevotella_veroralis_mgs_2443	rs11686611	G	A	0.108	0.023	2.281e-06	-0.019	0.026	0.466179	0.012	22.46
			rs118041957	A	G	0.103	0.023	6.342e-06	-0.067	0.097	0.488557	0.011	20.47
			rs1576344	T	A	0.106	0.023	3.973e-06	-0.004	0.025	0.860818	0.011	21.376
			rs2894058	A	G	0.104	0.023	6.263e-06	-0.01	0.021	0.637715	0.011	20.521
			rs557107	A	G	0.103	0.023	6.798e-06	-0.066	0.024	0.00681635	0.011	20.345
			rs7574892	G	A	-0.101	0.023	9.29e-06	0.006	0.022	0.789257	0.01	19.724
			rs9753530	C	T	-0.109	0.023	1.939e-06	0.075	0.037	0.0447211	0.012	22.777
			rs9990297	T	C	-0.103	0.023	7.465e-06	0.029	0.028	0.292365	0.01	20.18
	Species	Tannerella_sp002890585_mgs_2607	rs10828263	G	A	0.101	0.023	7.308e-06	0.002	0.022	0.934309	0.011	20.213
			rs141328901	G	A	-0.102	0.023	7.279e-06	0.14	0.146	0.335917	0.011	20.203
			rs17652628	T	C	-0.101	0.023	8.005e-06	0.051	0.089	0.564641	0.01	20.009
			rs183701565	G	A	-0.105	0.022	3.536e-06	0.054	0.04	0.178075	0.011	21.625
			rs2716556	T	G	-0.101	0.022	7.301e-06	0.085	0.06	0.159867	0.011	20.223
			rs34039956	C	T	0.1	0.022	8.6e-06	-0.042	0.026	0.103952	0.01	19.882
			rs3952319	A	T	-0.103	0.023	5.434e-06	0.051	0.038	0.175068	0.011	20.779
			rs66495310	G	A	0.1	0.022	9.823e-06	-0.028	0.026	0.27615	0.01	19.639
			rs6761352	C	G	-0.108	0.022	1.585e-06	0.07	0.047	0.131553	0.012	23.16
			rs6822701	A	G	-0.115	0.023	3.225e-07	0.026	0.027	0.33495	0.014	26.278
			rs77911400	G	C	-0.101	0.022	7.15e-06	-0.167	0.151	0.268185	0.011	20.245
	Taxa	Oral microbiota	rs10414065	C	T	-0.101	0.023	8.566e-06	-0.004	0.062	0.950655	0.01	19.908
			rs118155578	T	G	0.104	0.023	4.15e-06	0.002	0.102	0.981555	0.011	21.298
			rs12128007	C	T	0.107	0.023	2.45e-06	-0.003	0.026	0.910457	0.012	22.313
			rs13306777	C	T	0.108	0.023	1.771e-06	0.033	0.064	0.601084	0.012	22.958
			rs145716744	A	T	-0.11	0.023	1.231e-06	-0.2	0.122	0.100141	0.012	23.641
			rs147735657	A	C	0.105	0.023	3.743e-06	-0.074	0.093	0.430442	0.011	21.503
			rs244750	T	C	0.108	0.023	2.095e-06	0.059	0.028	0.0333611	0.012	22.638
			rs71602634	G	A	-0.105	0.023	4.042e-06	-0.06	0.056	0.278682	0.011	21.367
			rs7227560	C	A	-0.11	0.023	1.761e-06	-0.05	0.028	0.0694644	0.012	22.96
			rs72961480	G	A	0.111	0.023	1.166e-06	-0.107	0.084	0.203465	0.012	23.755
			rs73148826	A	G	0.101	0.023	8.921e-06	0.098	0.057	0.0883634	0.01	19.824
			rs75087297	A	C	-0.101	0.023	8.363e-06	0.006	0.041	0.887437	0.01	19.924
			rs946553	C	T	0.103	0.023	5.606e-06	0.053	0.034	0.1154	0.011	20.734
	Species	Gemella_haemolysans_B_mgs_2903	rs10795688	C	T	-0.097	0.022	7.777e-06	0.007	0.026	0.770973	0.01	20.085
			rs117784833	G	A	-0.099	0.022	5.44e-06	0.072	0.119	0.546595	0.011	20.774
			rs12442073	G	A	-0.126	0.022	5.89e-09	0.071	0.023	0.00173479	0.018	34.154
			rs1355760	G	A	-0.102	0.022	2.647e-06	-0.052	0.064	0.415785	0.012	22.163
			rs140894680	T	C	0.098	0.022	6.478e-06	-0.187	0.14	0.180332	0.011	20.435
			rs16854898	C	T	0.098	0.022	6.204e-06	0.005	0.022	0.813406	0.011	20.516
			rs2003811	T	C	0.096	0.022	9.642e-06	-0.035	0.024	0.14242	0.01	19.66
			rs62033254	T	C	0.099	0.022	5.33e-06	-0.053	0.055	0.339411	0.011	20.813
			rs79360641	T	G	0.101	0.022	3.623e-06	0.047	0.062	0.448523	0.011	21.569
	Species	Lancefieldella_sp000564995_mgs_2677	rs112356405	G	A	0.107	0.023	3.058e-06	0.037	0.044	0.394326	0.012	21.89
			rs11666708	G	C	0.108	0.023	2.3e-06	0.031	0.022	0.158688	0.012	22.438
			rs117249103	T	G	0.107	0.023	3.08e-06	0.007	0.055	0.906451	0.012	21.875
			rs117416999	C	T	0.104	0.023	6.597e-06	-0.009	0.039	0.819784	0.011	20.387
			rs1186348	C	T	-0.107	0.023	2.798e-06	-0.003	0.022	0.888521	0.012	22.088
			rs11896329	A	G	-0.102	0.023	8.089e-06	-0.022	0.022	0.303566	0.011	20.018
			rs12226490	C	T	0.108	0.023	2.711e-06	0.009	0.044	0.845153	0.012	22.151
			rs12458889	C	A	0.102	0.023	7.64e-06	0.053	0.026	0.0424393	0.011	20.114
			rs142047615	C	T	0.101	0.023	9.877e-06	-0.094	0.064	0.145048	0.01	19.637
			rs142818394	G	A	0.104	0.023	5.814e-06	-0.007	0.094	0.936722	0.011	20.664
			rs148662805	T	C	0.104	0.023	5.179e-06	0.033	0.062	0.595671	0.011	20.864
			rs150898941	A	G	0.112	0.023	1.077e-06	0.214	0.118	0.0688695	0.013	23.932
			rs181448677	G	A	0.105	0.023	5.286e-06	0.034	0.08	0.669228	0.011	20.82
			rs199591839	G	A	0.121	0.023	1.124e-07	0.069	0.042	0.102326	0.015	28.351
			rs4555714	T	C	0.113	0.023	7.657e-07	0.047	0.023	0.0408909	0.013	24.58
			rs57907283	G	A	0.104	0.023	5.908e-06	0.062	0.043	0.148576	0.011	20.632
			rs7614154	G	A	0.103	0.023	7.527e-06	0.144	0.096	0.134701	0.011	20.153
			rs76699528	C	A	0.121	0.023	1.262e-07	-0.035	0.05	0.492232	0.015	28.093
			rs78020409	A	G	0.111	0.023	1.389e-06	-0.066	0.116	0.569883	0.012	23.406
			rs78130605	T	G	-0.102	0.023	8.28e-06	0.026	0.044	0.559289	0.011	19.953
	Species	Lachnoanaerobaculum_sp000287675_mgs_978	rs11244913	T	G	0.105	0.023	4.358e-06	-0.003	0.022	0.884804	0.011	21.183
			rs142038387	G	A	0.104	0.023	5.274e-06	0.014	0.059	0.809465	0.011	20.851
			rs35954863	C	T	-0.115	0.023	4.763e-07	-0.052	0.022	0.0203559	0.013	25.482
			rs4979194	G	C	0.115	0.023	5.058e-07	-0.02	0.023	0.380176	0.013	25.392
			rs62063219	G	C	0.116	0.023	3.543e-07	0.09	0.085	0.289156	0.014	26.085
			rs7075194	G	A	0.108	0.023	2.128e-06	0.023	0.027	0.403944	0.012	22.6
			rs73925556	G	A	-0.116	0.023	3.741e-07	-0.077	0.136	0.571801	0.013	25.949
			rs75135769	G	A	-0.113	0.023	6.628e-07	-0.177	0.128	0.168045	0.013	24.864
	Phylum	Patescibacteria	rs13328656	A	G	0.101	0.023	8.249e-06	0.073	0.042	0.0826807	0.01	19.978
			rs13341601	C	T	0.104	0.023	4.447e-06	0.021	0.022	0.34108	0.011	21.166
			rs184172670	T	G	0.101	0.023	7.911e-06	0.046	0.072	0.52702	0.01	20.058
			rs1887596	G	A	-0.116	0.023	2.953e-07	-0.051	0.023	0.0229725	0.014	26.459
			rs59514998	A	G	-0.115	0.023	3.776e-07	-0.038	0.05	0.439472	0.013	25.936
			rs6007274	G	A	0.1	0.023	9.277e-06	-0.036	0.049	0.462357	0.01	19.732
			rs75187635	C	T	0.1	0.023	9.968e-06	-0.008	0.037	0.826894	0.01	19.602
			rs7677948	A	G	-0.1	0.023	9.432e-06	-0.017	0.026	0.518227	0.01	19.728
			rs79841583	G	A	-0.105	0.023	4.035e-06	-0.006	0.029	0.825483	0.011	21.354
	Species	Veillonella_atypica_mgs_1940	rs118083022	T	C	0.103	0.022	5.357e-06	0.001	0.044	0.973537	0.011	20.79
			rs11823930	G	A	-0.112	0.022	5.599e-07	0.045	0.023	0.0474551	0.013	25.176
			rs12041384	C	T	0.108	0.023	1.898e-06	-0.002	0.104	0.986463	0.012	22.803
			rs181686421	T	A	0.121	0.022	7.394e-08	-0.157	0.132	0.23305	0.015	29.168
			rs205490	G	A	0.107	0.022	1.82e-06	-0.014	0.025	0.562968	0.012	22.894
			rs2274877	C	T	0.099	0.022	9.761e-06	0.02	0.063	0.745296	0.01	19.649
			rs34222421	A	G	0.105	0.022	3.028e-06	-0.03	0.025	0.224433	0.011	21.903
			rs73626352	G	A	0.099	0.022	9.187e-06	0.02	0.029	0.49686	0.01	19.755
			rs7480193	G	A	0.107	0.022	1.59e-06	-0.022	0.023	0.334292	0.012	23.168
			rs75258996	G	A	-0.1	0.022	7.396e-06	0.118	0.052	0.0217261	0.01	20.195
			rs76699528	C	A	0.103	0.022	4.019e-06	-0.035	0.05	0.492232	0.011	21.369
			rs77448169	G	A	-0.107	0.022	1.564e-06	0.038	0.067	0.566962	0.012	23.166
	Species	Treponema_C_lecithinolyticum_mgs_311	rs1029396	T	G	-0.11	0.023	1.637e-06	0.028	0.021	0.200668	0.012	23.108
			rs144340056	A	G	0.109	0.023	2.093e-06	-0.061	0.111	0.585892	0.012	22.606
			rs182332997	G	A	0.106	0.023	4.077e-06	-0.209	0.226	0.354086	0.011	21.319
			rs182470870	G	A	0.104	0.023	5.165e-06	0.09	0.231	0.695968	0.011	20.871
			rs382003	G	A	0.101	0.023	9.752e-06	-0.022	0.032	0.477371	0.01	19.646
			rs574101522	A	G	0.109	0.023	2.261e-06	0.025	0.042	0.55103	0.012	22.48
			rs74760954	G	A	0.11	0.023	1.684e-06	-0.074	0.054	0.168351	0.012	23.02
			rs75515186	C	T	-0.106	0.023	3.498e-06	0.038	0.03	0.195224	0.011	21.638
			rs80053102	G	A	-0.114	0.023	7.028e-07	0.108	0.085	0.201871	0.013	24.777
	Species	Streptococcus_mitis_AT_mgs_1319	rs117248676	G	A	-0.103	0.022	3.322e-06	-0.009	0.054	0.866523	0.011	21.724
			rs141353937	G	A	0.107	0.023	2.432e-06	0.102	0.082	0.209803	0.012	22.352
			rs17120501	A	C	0.11	0.022	7.266e-07	-0.083	0.204	0.68411	0.013	24.68
			rs76877294	T	A	-0.1	0.022	6.666e-06	-0.057	0.038	0.135266	0.011	20.406
			rs77706699	C	T	-0.108	0.022	1.243e-06	-0.034	0.034	0.313546	0.012	23.615
			rs7975808	C	T	-0.107	0.022	1.492e-06	-0.04	0.022	0.0629663	0.012	23.295
Bronchitis	Genus	TM7x	rs11760473	C	T	0.105	0.023	3.967e-06	-0.024	0.057	0.667362	0.011	21.411
			rs1356727	A	G	0.102	0.023	6.852e-06	-0.044	0.041	0.281194	0.011	20.334
			rs142790780	T	A	-0.116	0.023	3.16e-07	-0.32	0.205	0.117494	0.014	26.324
			rs144098639	T	C	-0.101	0.023	8.69e-06	-0.107	0.142	0.452326	0.01	19.89
			rs1979178	T	G	0.104	0.023	5.051e-06	-0.037	0.059	0.531518	0.011	20.896
			rs28368377	T	A	0.101	0.023	7.55e-06	0.041	0.055	0.451275	0.01	20.123
			rs34816169	A	C	-0.101	0.023	8.856e-06	-0.007	0.081	0.928231	0.01	19.842
			rs45477096	T	C	0.102	0.023	6.032e-06	0.016	0.178	0.927208	0.011	20.563
			rs62248920	A	G	-0.112	0.023	7.75e-07	0.298	0.167	0.0737053	0.013	24.555
			rs6950804	C	T	0.116	0.023	2.808e-07	-0.073	0.042	0.0856535	0.014	26.526
			rs75985910	T	C	0.113	0.023	5.766e-07	-0.079	0.086	0.357717	0.013	25.129
			rs78331289	A	T	-0.101	0.023	7.424e-06	-0.094	0.083	0.261041	0.01	20.159
	Species	Prevotella_melaninogenica_mgs_1984	rs117247768	G	A	0.115	0.023	5.188e-07	0.035	0.122	0.775507	0.013	25.326
			rs117854496	C	A	0.111	0.023	1.036e-06	0.071	0.088	0.421857	0.012	23.992
			rs57383887	G	A	0.102	0.023	7.778e-06	0.042	0.039	0.272247	0.01	20.073
			rs73642344	A	T	-0.113	0.023	8.872e-07	-0.05	0.047	0.286809	0.013	24.3
			rs7550393	G	A	-0.108	0.023	2.381e-06	-0.107	0.058	0.0664374	0.012	22.368
			rs76093686	T	C	0.102	0.023	7.483e-06	0.073	0.124	0.559412	0.01	20.146
			rs78185150	G	T	0.101	0.023	9.164e-06	0.043	0.044	0.320637	0.01	19.758
			rs9522179	G	C	-0.101	0.023	9.51e-06	-0.063	0.046	0.175409	0.01	19.68

## Sheet: Supplementary Table 3
Supplementary Table 3 Mendelian randomization analysis results between tongue microbiota and respiratory infections
Type of respiratory infections	Taxa	Tongue microbiota	SNPs	Method of MR	BETA	SE	P-value	OR (95%CI)
Chronic sinusitis	Species	Prevotella_conceptionensis_mgs_303	10	IVW	-0.266	0.134	0.047	0.767(0.589-0.997)
				MR Egger	-1.373	2.678	0.622	0.253(0.001-48.218)
				Weighted median	-0.327	0.182	0.072	0.721(0.505-1.029)
	Species	Streptococcus_infantis_mgs_1655	10	IVW	-0.268	0.089	0.002	0.765(0.643-0.91)
				MR Egger	-0.626	0.853	0.484	0.535(0.1-2.848)
				Weighted median	-0.282	0.125	0.024	0.755(0.591-0.964)
	Species	Streptococcus_mitis_I_mgs_2661	9	IVW	0.232	0.097	0.016	1.261(1.043-1.524)
				MR Egger	1.006	6.268	0.877	2.735(0-592094.518)
				Weighted median	0.283	0.123	0.021	1.327(1.044-1.688)
	Species	Fusobacterium_vincentii_mgs_3469	16	IVW	0.265	0.092	0.004	1.304(1.088-1.563)
				MR Egger	1.136	2.969	0.708	3.114(0.009-1048.757)
				Weighted median	0.228	0.134	0.09	1.256(0.965-1.634)
	Species	Prevotella_nigrescens_mgs_3566	8	IVW	0.314	0.149	0.035	1.369(1.022-1.835)
				MR Egger	4.739	8.104	0.58	114.358(0-904892298.506)
				Weighted median	0.343	0.203	0.091	1.409(0.947-2.097)
	Species	Streptococcus_sp000187745_mgs_3504	8	IVW	-0.295	0.108	0.007	0.745(0.602-0.921)
				MR Egger	-0.137	4.183	0.975	0.872(0-3172.894)
				Weighted median	-0.238	0.141	0.091	0.788(0.598-1.039)
	Species	Gemella_massiliensis_mgs_238	12	IVW	-0.269	0.097	0.006	0.764(0.632-0.925)
				MR Egger	-3.066	2.833	0.304	0.047(0-12.011)
				Weighted median	-0.184	0.131	0.16	0.832(0.644-1.076)
	Species	Kingella_A_denitrificans_mgs_1934	9	IVW	-0.264	0.114	0.021	0.768(0.614-0.961)
				MR Egger	-3.89	3.819	0.342	0.02(0-36.443)
				Weighted median	-0.315	0.16	0.049	0.73(0.533-0.999)
	Species	F0040_sp900095835_mgs_3541	14	IVW	0.171	0.083	0.039	1.187(1.008-1.396)
				MR Egger	2.053	5.337	0.707	7.792(0-271959.223)
				Weighted median	0.168	0.102	0.098	1.183(0.969-1.443)
	Species	Tannerella_forsythia_mgs_3235	8	IVW	-0.332	0.124	0.008	0.718(0.563-0.915)
				MR Egger	-6.621	10.01	0.533	0.001(0-441911.774)
				Weighted median	-0.366	0.162	0.024	0.693(0.504-0.953)
	Species	Streptococcus_mitis_AT_mgs_2307	15	IVW	-0.202	0.101	0.045	0.817(0.671-0.995)
				MR Egger	-3.642	2.5	0.169	0.026(0-3.521)
				Weighted median	-0.186	0.142	0.192	0.831(0.629-1.098)
	Species	Rothia_mucilaginosa_mgs_3219	7	IVW	0.37	0.175	0.035	1.448(1.027-2.041)
				MR Egger	6.413	5.16	0.269	609.473(0.025-15042830.985)
				Weighted median	0.396	0.224	0.078	1.486(0.957-2.307)
Pneumonia	Species	Centipeda_noxia_mgs_3198	5	IVW	0.253	0.107	0.018	1.287(1.045-1.587)
				MR Egger	0.322	1.331	0.824	1.38(0.102-18.754)
				Weighted median	0.238	0.13	0.066	1.269(0.984-1.637)
	Species	Campylobacter_A_rectus_mgs_2542	14	IVW	-0.149	0.075	0.048	0.862(0.744-0.998)
				MR Egger	-3.315	4.102	0.435	0.036(0-112.75)
				Weighted median	-0.084	0.104	0.418	0.919(0.75-1.127)
	Species	Prevotella_oulorum_mgs_3240	5	IVW	-0.34	0.159	0.033	0.712(0.521-0.972)
				MR Egger	-2.656	3.422	0.494	0.07(0-57.423)
				Weighted median	-0.36	0.195	0.065	0.697(0.476-1.023)
	Species	Actinomyces_oris_A_mgs_3282	17	IVW	-0.147	0.07	0.036	0.863(0.752-0.99)
				MR Egger	-0.03	1.231	0.981	0.971(0.087-10.84)
				Weighted median	-0.19	0.086	0.027	0.827(0.699-0.979)
	Species	Streptococcus_anginosus_mgs_295	8	IVW	-0.191	0.087	0.028	0.826(0.696-0.98)
				MR Egger	-0.156	1.364	0.913	0.855(0.059-12.403)
				Weighted median	-0.241	0.111	0.03	0.786(0.632-0.977)
	Species	Prevotella_pleuritidis_mgs_61	9	IVW	-0.275	0.139	0.047	0.759(0.579-0.997)
				MR Egger	-5.534	3.272	0.135	0.004(0-2.407)
				Weighted median	-0.213	0.156	0.173	0.808(0.595-1.098)
	Species	Alloprevotella_rava_mgs_541	7	IVW	0.196	0.089	0.027	1.217(1.023-1.448)
				MR Egger	2.512	2.177	0.301	12.327(0.173-879.22)
				Weighted median	0.161	0.117	0.168	1.175(0.934-1.478)
	Species	Simonsiella_muelleri_mgs_3058	12	IVW	0.162	0.066	0.014	1.176(1.033-1.338)
				MR Egger	0.568	0.738	0.459	1.764(0.416-7.488)
				Weighted median	0.204	0.094	0.031	1.226(1.019-1.476)
	Species	HOT-345_sp003260355_mgs_213	10	IVW	0.156	0.074	0.035	1.169(1.011-1.352)
				MR Egger	0.056	1.627	0.973	1.057(0.044-25.633)
				Weighted median	0.086	0.098	0.376	1.09(0.9-1.32)
	Species	Granulicatella_elegans_mgs_2285	7	IVW	-0.318	0.096	0.001	0.728(0.603-0.879)
				MR Egger	-2.147	1.686	0.259	0.117(0.004-3.181)
				Weighted median	-0.313	0.133	0.019	0.731(0.563-0.949)
	Species	Eikenella_corrodens_mgs_3538	3	IVW	-0.303	0.139	0.029	0.738(0.562-0.97)
				MR Egger	-3.584	6.471	0.678	0.028(0-8953.192)
				Weighted median	-0.222	0.147	0.131	0.801(0.6-1.068)
	Species	Streptococcus_parasanguinis_B_mgs_3506	9	IVW	-0.293	0.081	0	0.746(0.637-0.874)
				MR Egger	-4.672	3.137	0.18	0.009(0-4.373)
				Weighted median	-0.241	0.112	0.031	0.786(0.631-0.978)
	Species	Haemophilus_D_parainfluenzae_A_mgs_2988	9	IVW	-0.185	0.087	0.034	0.831(0.7-0.986)
				MR Egger	-0.533	1.576	0.745	0.587(0.027-12.885)
				Weighted median	-0.123	0.113	0.275	0.884(0.709-1.103)
	Species	Fusobacterium_massiliense_mgs_586	17	IVW	0.183	0.076	0.016	1.201(1.034-1.395)
				MR Egger	3.075	3.028	0.326	21.642(0.057-8183.435)
				Weighted median	0.204	0.108	0.06	1.226(0.992-1.516)
	Genus	unclassified_mgs_1254	12	IVW	0.205	0.066	0.002	1.228(1.078-1.399)
				MR Egger	0.34	1.052	0.753	1.405(0.179-11.042)
				Weighted median	0.178	0.096	0.066	1.194(0.989-1.443)
Tonsillitis	Species	Neisseria_lactamica_mgs_343	5	IVW	1.817	0.66	0.006	6.152(1.687-22.432)
				MR Egger	19.42	18.664	0.375	271623337.957(0-2.09535249514246E+24)
				Weighted median	1.991	0.878	0.023	7.323(1.31-40.948)
	Species	Streptococcus_sanguinis_mgs_1844	11	IVW	-0.835	0.378	0.027	0.434(0.207-0.91)
				MR Egger	-4.019	8.371	0.643	0.018(0-239873.519)
				Weighted median	-0.854	0.48	0.075	0.426(0.166-1.091)
	Species	Solobacterium_moorei_mgs_709	10	IVW	-0.923	0.33	0.005	0.397(0.208-0.759)
				MR Egger	-4.811	12.286	0.706	0.008(0-233696703.625)
				Weighted median	-1.141	0.431	0.008	0.32(0.137-0.744)
	Species	Campylobacter_A_rectus_mgs_1402	13	IVW	0.77	0.352	0.029	2.159(1.083-4.305)
				MR Egger	25.197	16.387	0.152	87699801205.47(0.001-7.78958959465549E+24)
				Weighted median	0.813	0.464	0.08	2.255(0.907-5.603)
Bronchiectasis	Species	Eikenella_sp001648475_mgs_3302	11	IVW	1.011	0.357	0.005	2.747(1.365-5.528)
				MR Egger	10.055	13.036	0.46	23264.777(0-2.90362524267084E+15)
				Weighted median	0.746	0.48	0.12	2.108(0.823-5.398)
	Species	F0422_sp001553345_mgs_3021	11	IVW	-0.839	0.416	0.044	0.432(0.191-0.977)
				MR Egger	-4.27	9.435	0.662	0.014(0-1502328.757)
				Weighted median	-0.927	0.534	0.082	0.396(0.139-1.126)
Bronchitis	Species	Haemophilus_haemolyticus_mgs_1068	5	IVW	0.728	0.316	0.021	2.072(1.116-3.846)
				MR Egger	9.437	17.755	0.632	12549.299(0-1.62851152125464E+19)
				Weighted median	0.756	0.438	0.084	2.13(0.903-5.021)
	Species	Haemophilus_sp002998595_mgs_2250	8	IVW	0.501	0.235	0.033	1.65(1.041-2.615)
				MR Egger	0.998	5.126	0.852	2.712(0-62660.748)
				Weighted median	0.662	0.298	0.026	1.938(1.081-3.475)
	Species	Pauljensenia_pyogenes_mgs_3542	10	IVW	-0.314	0.146	0.031	0.73(0.549-0.972)
				MR Egger	-1.407	4.276	0.751	0.245(0-1067.599)
				Weighted median	-0.329	0.201	0.1	0.719(0.486-1.066)
	Species	Streptococcus_pseudopneumoniae_O_mgs_1112	12	IVW	-0.546	0.205	0.008	0.579(0.388-0.865)
				MR Egger	-5.496	5.477	0.339	0.004(0-188.486)
				Weighted median	-0.63	0.263	0.017	0.532(0.318-0.892)
	Species	Porphyromonas_endodontalis_mgs_3304	14	IVW	0.325	0.16	0.042	1.385(1.012-1.893)
				MR Egger	1.599	2.744	0.571	4.946(0.023-1071.205)
				Weighted median	0.243	0.221	0.272	1.274(0.827-1.964)

## Sheet: Supplementary Table 4
Supplementary Table 4 Mendelian randomization analysis results between saliva microbiota and respiratory infections
Type of respiratory infections	Taxa	Saliva microbiota	SNPs	Method of MR	BETA	SE	P-value	OR (95%CI)
Chronic sinusitis	Species	Prevotella_conceptionensis_mgs_303	12	IVW	0.29	0.112	0.01	1.336(1.072-1.665)
				MR Egger	0.372	3.973	0.927	1.45(0.001-3497.093)
				Weighted median	0.414	0.152	0.007	1.513(1.123-2.039)
	Species	Tannerella_sp002890585_mgs_2607	8	IVW	-0.265	0.111	0.017	0.768(0.617-0.955)
				MR Egger	-0.01	2.03	0.996	0.99(0.019-52.991)
				Weighted median	-0.254	0.145	0.079	0.776(0.584-1.03)
	Species	F0040_sp900095835_mgs_1710	5	IVW	-0.597	0.289	0.039	0.551(0.312-0.971)
				MR Egger	-0.878	6.842	0.906	0.416(0-277320.747)
				Weighted median	-0.697	0.379	0.066	0.498(0.237-1.047)
	Species	Veillonella_atypica_mgs_1940	11	IVW	-0.227	0.094	0.015	0.797(0.663-0.958)
				MR Egger	-2.908	2.46	0.267	0.055(0-6.773)
				Weighted median	-0.225	0.125	0.072	0.798(0.624-1.02)
	Phylum	Patescibacteria	9	IVW	0.24	0.1	0.016	1.271(1.045-1.545)
				MR Egger	2.312	1.711	0.219	10.098(0.353-288.839)
				Weighted median	0.2	0.134	0.135	1.222(0.94-1.589)
	Species	Gemella_haemolysans_B_mgs_2903	9	IVW	-0.265	0.118	0.025	0.767(0.609-0.967)
				MR Egger	-1.924	0.896	0.069	0.146(0.025-0.845)
				Weighted median	-0.259	0.157	0.1	0.772(0.567-1.051)
	Species	Prevotella_veroralis_mgs_2443	7	IVW	-0.276	0.098	0.005	0.759(0.626-0.92)
				MR Egger	-2.951	4.078	0.502	0.052(0-154.862)
				Weighted median	-0.154	0.137	0.259	0.857(0.655-1.12)
	Species	Streptococcus_infantis_mgs_2056	9	IVW	0.276	0.107	0.01	1.317(1.067-1.626)
				MR Egger	0.46	5.044	0.93	1.584(0-31163.547)
				Weighted median	0.252	0.141	0.073	1.287(0.977-1.695)
	Species	Streptococcus_mitis_AT_mgs_1319	5	IVW	0.352	0.158	0.026	1.422(1.044-1.937)
				MR Egger	5.34	13.494	0.719	208.586(0-63956931856779)
				Weighted median	0.354	0.202	0.08	1.424(0.958-2.118)
	Species	Treponema_C_lecithinolyticum_mgs_311	9	IVW	-0.271	0.125	0.031	0.763(0.597-0.975)
				MR Egger	-1.166	3.967	0.777	0.312(0-741.514)
				Weighted median	-0.255	0.162	0.115	0.775(0.564-1.064)
	Species	Lachnoanaerobaculum_sp000287675_mgs_978	6	IVW	0.236	0.119	0.048	1.266(1.002-1.6)
				MR Egger	5.628	2.986	0.133	277.978(0.798-96798.189)
				Weighted median	0.194	0.16	0.226	1.214(0.887-1.661)
	Species	Lancefieldella_sp000564995_mgs_2677	19	IVW	0.227	0.083	0.006	1.254(1.066-1.476)
				MR Egger	1.01	1.618	0.541	2.746(0.115-65.481)
				Weighted median	0.23	0.117	0.048	1.259(1.002-1.582)
Pneumonia	Species	Prevotella_nigrescens_mgs_3566	6	IVW	-0.251	0.114	0.028	0.778(0.622-0.974)
				MR Egger	-4.715	5.167	0.413	0.009(0-224.239)
				Weighted median	-0.254	0.154	0.1	0.776(0.573-1.05)
	Species	Streptococcus_pneumoniae_D_mgs_1023	9	IVW	0.163	0.073	0.026	1.176(1.02-1.357)
				MR Egger	2.027	2.974	0.517	7.592(0.022-2582.421)
				Weighted median	0.203	0.105	0.052	1.226(0.998-1.505)
	Species	Capnocytophaga_leadbetteri_mgs_2973	4	IVW	-0.458	0.228	0.045	0.633(0.404-0.99)
				MR Egger	-9.294	10.454	0.468	0(0-72895.608)
				Weighted median	-0.442	0.284	0.12	0.643(0.368-1.122)
	Species	Neisseria_sp000186165_mgs_3225	11	IVW	-0.277	0.113	0.014	0.758(0.608-0.946)
				MR Egger	-2.433	2.371	0.332	0.088(0.001-9.148)
				Weighted median	-0.223	0.143	0.119	0.8(0.604-1.059)
	Species	Actinomyces_oris_D_mgs_691	12	IVW	-0.218	0.078	0.005	0.804(0.69-0.937)
				MR Egger	-1.478	1.725	0.412	0.228(0.008-6.703)
				Weighted median	-0.228	0.101	0.024	0.796(0.653-0.97)
	Species	Centipeda_massiliensis_mgs_3300	11	IVW	-0.147	0.065	0.024	0.863(0.76-0.981)
				MR Egger	-0.317	1.989	0.877	0.728(0.015-35.905)
				Weighted median	-0.198	0.089	0.025	0.82(0.689-0.976)
	Species	Streptococcus_mitis_I_mgs_3085	11	IVW	-0.185	0.083	0.026	0.831(0.707-0.978)
				MR Egger	-0.187	1.328	0.891	0.829(0.061-11.205)
				Weighted median	-0.138	0.116	0.236	0.871(0.694-1.094)
	Genus	unclassified_mgs_2172	10	IVW	-0.159	0.067	0.017	0.853(0.748-0.971)
				MR Egger	-0.091	2.505	0.972	0.913(0.007-123.847)
				Weighted median	-0.177	0.101	0.08	0.838(0.687-1.022)
Tonsillitis	Species	Prevotella_nanceiensis_mgs_3029	9	IVW	-1.301	0.488	0.008	0.272(0.105-0.708)
				MR Egger	-8.62	26.394	0.754	0(0-5.29310006120044E+18)
				Weighted median	-1.099	0.686	0.109	0.333(0.087-1.278)
	Species	Porphyromonas_sp000467855_mgs_2773	15	IVW	-0.84	0.403	0.037	0.432(0.196-0.951)
				MR Egger	-15.682	16.122	0.348	0(0-8177497.448)
				Weighted median	-0.781	0.424	0.065	0.458(0.2-1.05)
	Species	Streptococcus_pseudopneumoniae_G_mgs_1360	13	IVW	-0.606	0.266	0.023	0.545(0.324-0.919)
				MR Egger	-0.888	5.697	0.879	0.412(0-29093.244)
				Weighted median	-0.49	0.352	0.165	0.613(0.307-1.223)
	Species	Porphyromonas_endodontalis_mgs_3068	8	IVW	1.129	0.532	0.034	3.093(1.09-8.777)
				MR Egger	9.635	17.853	0.609	15293.268(0-2.40522747834912E+19)
				Weighted median	1.106	0.74	0.135	3.022(0.708-12.888)
	Species	Pauljensenia_sp000466265_mgs_216	10	IVW	-1.014	0.506	0.045	0.363(0.134-0.979)
				MR Egger	-0.685	12.98	0.959	0.504(0-56428974885.191)
				Weighted median	-0.95	0.694	0.171	0.387(0.099-1.506)
	Genus	Eggerthia	12	IVW	-0.886	0.3	0.003	0.412(0.229-0.742)
				MR Egger	-0.973	1.875	0.615	0.378(0.01-14.914)
				Weighted median	-0.966	0.403	0.017	0.381(0.173-0.839)
	Species	Streptococcus_pneumoniae_D_mgs_1406	5	IVW	1.514	0.617	0.014	4.544(1.356-15.234)
				MR Egger	4.052	19.854	0.851	57.518(0-4.57308674736946E+18)
				Weighted median	1.723	0.731	0.018	5.602(1.336-23.493)
	Species	Streptococcus_pseudopneumoniae_O_mgs_2474	7	IVW	-0.804	0.405	0.047	0.447(0.202-0.989)
				MR Egger	-7.927	14.426	0.606	0(0-686835209.837)
				Weighted median	-0.449	0.522	0.39	0.638(0.23-1.775)
	Species	Streptococcus_sp000235485_mgs_302	6	IVW	1.005	0.454	0.027	2.733(1.122-6.659)
				MR Egger	1.539	11.147	0.897	4.66(0-14358171013.752)
				Weighted median	1.043	0.561	0.063	2.837(0.944-8.525)
	Species	Rothia_sp001808955_mgs_25	6	IVW	-0.977	0.434	0.025	0.376(0.161-0.882)
				MR Egger	-10.632	8.681	0.288	0(0-591.36)
				Weighted median	-0.639	0.571	0.264	0.528(0.172-1.618)
	Species	Lancefieldella_sp000564995_mgs_2440	13	IVW	-0.639	0.317	0.044	0.528(0.284-0.982)
				MR Egger	-5.301	5.095	0.321	0.005(0-108.434)
				Weighted median	-0.854	0.408	0.036	0.426(0.191-0.946)
Bronchiectasis	Genus	Mogibacterium	10	IVW	-1.175	0.505	0.02	0.309(0.115-0.83)
				MR Egger	-9.9	11.152	0.401	0(0-155931.016)
				Weighted median	-1.236	0.657	0.06	0.291(0.08-1.053)
	Species	Fusobacterium_periodonticum_C_mgs_2270	12	IVW	0.936	0.457	0.04	2.55(1.042-6.241)
				MR Egger	3.963	17.052	0.821	52.601(0-1.7202389416115E+16)
				Weighted median	0.993	0.596	0.096	2.698(0.839-8.68)
	Species	Aggregatibacter_sp000466335_mgs_2199	8	IVW	0.963	0.483	0.046	2.618(1.016-6.748)
				MR Egger	4.662	14.632	0.761	105.892(0-301668793009447)
				Weighted median	0.899	0.62	0.147	2.458(0.728-8.291)
	Species	Treponema_A_vincentii_mgs_322	9	IVW	0.986	0.495	0.046	2.682(1.017-7.069)
				MR Egger	4.33	6.372	0.519	75.932(0-20146443.416)
				Weighted median	0.871	0.642	0.174	2.39(0.68-8.408)
	Species	Fusobacterium_massiliense_mgs_586	16	IVW	-0.762	0.369	0.039	0.467(0.226-0.962)
				MR Egger	-3.114	11.236	0.786	0.044(0-162756542.477)
				Weighted median	-0.803	0.509	0.114	0.448(0.165-1.213)
Bronchitis	Species	Capnocytophaga_ochracea_mgs_2502	6	IVW	-0.483	0.205	0.019	0.617(0.412-0.922)
				MR Egger	-8.969	15.48	0.593	0(0-1911452134.097)
				Weighted median	-0.62	0.268	0.021	0.538(0.318-0.91)
	Species	Porphyromonas_gingivalis_mgs_77	11	IVW	0.432	0.197	0.028	1.541(1.048-2.265)
				MR Egger	2.018	6.807	0.774	7.523(0-4687766.832)
				Weighted median	0.25	0.241	0.298	1.285(0.802-2.059)
	Species	Streptococcus_mitis_AZ_mgs_2150	5	IVW	0.497	0.244	0.041	1.644(1.019-2.65)
				MR Egger	4.04	6.222	0.562	56.801(0-11244062.903)
				Weighted median	0.651	0.319	0.041	1.918(1.027-3.584)
	Species	Gemella_haemolysans_B_mgs_2903		IVW	0.49	0.185	0.008	1.632(1.135-2.345)
				MR Egger	1.937	1.574	0.258	6.938(0.317-151.832)
				Weighted median	0.354	0.252	0.161	1.424(0.868-2.336)
	Species	Prevotella_melaninogenica_mgs_1984	6	IVW	0.548	0.23	0.017	1.729(1.102-2.714)
				MR Egger	3.514	6.168	0.599	33.596(0-5974352.887)
				Weighted median	0.426	0.309	0.169	1.531(0.835-2.809)
	Genus	TM7x	9	IVW	-0.443	0.201	0.027	0.642(0.433-0.951)
				MR Egger	-4.232	3.503	0.266	0.015(0-13.932)
				Weighted median	-0.435	0.247	0.079	0.648(0.399-1.051)
	Species	Fusobacterium_periodonticum_C_mgs_3047	11	IVW	0.358	0.171	0.036	1.431(1.024-1.999)
				MR Egger	5.047	7.121	0.496	155.502(0-179186627.765)
				Weighted median	0.357	0.206	0.083	1.429(0.954-2.141)
	Species	Rothia_mucilaginosa_B_mgs_3176	5	IVW	-0.504	0.246	0.041	0.604(0.373-0.979)
				MR Egger	-36.676	16.631	0.115	0(0-0.017)
				Weighted median	-0.532	0.29	0.066	0.587(0.333-1.037)
	Genus	unclassified_mgs_377	9	IVW	-0.508	0.189	0.007	0.602(0.415-0.872)
				MR Egger	-7.436	3.641	0.08	0.001(0-0.741)
				Weighted median	-0.36	0.266	0.176	0.697(0.414-1.175)
	Genus	unclassified_mgs_947	12	IVW	0.509	0.218	0.019	1.664(1.086-2.55)
				MR Egger	1.832	4.841	0.713	6.244(0-82434.326)
				Weighted median	0.305	0.312	0.329	1.356(0.735-2.501)

## Sheet: Supplementary Table 5
Supplementary Table 5 Heterogeneity and Pleiotropy tests for MR analysis of tongue microbiota and respiratory infections
Type of respiratory infections/ outcome	Taxa/Tongue microbiota	Egger intercept analysis			Cochran's Q test
					MR-Egger		IVW
		egger-intercept	SE	P-value	Q_df	P-value	Q_df	P-value
Tonsillitis	Species/Neisseria_lactamica_mgs_343	-1.812	1.92	0.415	3	0.816	4	0.767
	Species/Campylobacter_A_rectus_mgs_1402	-2.444	1.639	0.164	11	0.479	12	0.383
	Species/Solobacterium_moorei_mgs_709	0.407	1.285	0.76	8	0.553	9	0.643
	Species/Streptococcus_sanguinis_mgs_1844	0.325	0.853	0.712	9	0.199	10	0.256
Pneumonia	Species/Actinomyces_oris_A_mgs_3282	-0.012	0.13	0.925	15	0.127	16	0.166
	Species/Prevotella_oulorum_mgs_3240	0.24	0.354	0.547	3	0.728	4	0.779
	Species/Campylobacter_A_rectus_mgs_2542	0.32	0.414	0.455	12	0.791	13	0.808
	Species/Centipeda_noxia_mgs_3198	-0.008	0.144	0.962	3	0.457	4	0.625
	Genus/unclassified_mgs_1254	-0.015	0.113	0.9	10	0.504	11	0.593
	Species/Fusobacterium_massiliense_mgs_586	-0.292	0.305	0.355	15	0.749	16	0.747
	Species/Haemophilus_D_parainfluenzae_A_mgs_2988	0.037	0.168	0.831	7	0.514	8	0.617
	Species/Streptococcus_parasanguinis_B_mgs_3506	0.448	0.321	0.205	7	0.651	8	0.534
	Species/Eikenella_corrodens_mgs_3538	0.335	0.66	0.701	1	0.145	2	0.262
	Species/Granulicatella_elegans_mgs_2285	0.194	0.178	0.327	5	0.467	6	0.449
	Species/HOT-345_sp003260355_mgs_213	0.011	0.17	0.952	8	0.558	9	0.657
	Species/Simonsiella_muelleri_mgs_3058	-0.045	0.082	0.593	10	0.582	11	0.642
	Species/Alloprevotella_rava_mgs_541	-0.24	0.225	0.336	5	0.883	6	0.824
	Species/Prevotella_pleuritidis_mgs_61	0.538	0.335	0.152	7	0.347	8	0.217
	Species/Streptococcus_anginosus_mgs_295	-0.004	0.146	0.98	6	0.833	7	0.902
Chronic sinusitis	Species/Streptococcus_sp000187745_mgs_3504	-0.016	0.42	0.971	6	0.728	7	0.822
	Species/Prevotella_nigrescens_mgs_3566	-0.447	0.818	0.605	6	0.546	7	0.626
	Species/Fusobacterium_vincentii_mgs_3469	-0.09	0.305	0.774	14	0.533	15	0.602
	Species/Streptococcus_mitis_I_mgs_2661	-0.078	0.631	0.905	7	0.534	8	0.64
	Species/Streptococcus_infantis_mgs_1655	0.039	0.093	0.685	8	0.605	9	0.684
	Species/Rothia_mucilaginosa_mgs_3219	-0.635	0.542	0.294	5	0.295	6	0.253
	Species/Streptococcus_mitis_AT_mgs_2307	0.356	0.258	0.192	13	0.505	14	0.437
	Species/Tannerella_forsythia_mgs_3235	0.647	1.029	0.553	6	0.569	7	0.635
	Species/F0040_sp900095835_mgs_3541	-0.191	0.541	0.73	12	0.987	13	0.992
	Species/Kingella_A_denitrificans_mgs_1934	0.377	0.397	0.374	7	0.539	8	0.546
	Species/Gemella_massiliensis_mgs_238	0.284	0.287	0.346	10	0.992	11	0.984
	Species/Prevotella_conceptionensis_mgs_303	0.117	0.283	0.69	8	0.38	9	0.46
Bronchitis	Species/Porphyromonas_endodontalis_mgs_3304	-0.129	0.278	0.65	12	0.501	13	0.565
	Species/Streptococcus_pseudopneumoniae_O_mgs_1112	0.522	0.577	0.387	10	0.341	11	0.354
	Species/Pauljensenia_pyogenes_mgs_3542	0.112	0.437	0.805	8	0.355	9	0.445
	Species/Haemophilus_sp002998595_mgs_2250	-0.052	0.541	0.926	6	0.333	7	0.441
	Species/Haemophilus_haemolyticus_mgs_1068	-0.883	1.8	0.657	3	0.566	4	0.686
Bronchiectasis	Species/F0422_sp001553345_mgs_3021	0.347	0.953	0.724	9	0.413	10	0.495
	Species/Eikenella_sp001648475_mgs_3302	-0.926	1.334	0.505	9	0.346	10	0.39

## Sheet: Supplementary Table 6
Supplementary Table 6 Heterogeneity and Pleiotropy tests for MR analysis of saliva microbiota and respiratory infections
Type of respiratory infections/ outcome	Taxa/Saliva microbiota	Egger intercept analysis			Cochran's Q test
					MR-Egger		IVW
		egger-intercept	SE	P-value	Q_df	P-value	Q_df	P-value
Tonsillitis	Species/Lancefieldella_sp000564995_mgs_2440	0.521	0.568	0.379	11	0.55935	12	0.57
	Species/Rothia_sp001808955_mgs_25	1.046	0.939	0.328	4	0.989265	5	0.907
	Species/Streptococcus_sp000235485_mgs_302	-0.057	1.183	0.964	4	0.59811	5	0.736
	Species/Streptococcus_pseudopneumoniae_O_mgs_2474	0.728	1.474	0.642	5	0.454273	6	0.552
	Species/Streptococcus_pneumoniae_D_mgs_1406	-0.266	2.08	0.906	3	0.642586	4	0.792
	Genus/Eggerthia	0.011	0.227	0.963	10	0.281857	11	0.36
	Species/Pauljensenia_sp000466265_mgs_216	-0.034	1.352	0.98	8	0.901316	9	0.943
	Species/Porphyromonas_endodontalis_mgs_3068	-0.887	1.861	0.65	6	0.367493	7	0.454
	Species/Streptococcus_pseudopneumoniae_G_mgs_1360	0.03	0.599	0.961	11	0.533559	12	0.619
	Species/Porphyromonas_sp000467855_mgs_2773	1.526	1.657	0.374	13	0.0831466	14	0.082
	Species/Prevotella_nanceiensis_mgs_3029	0.759	2.737	0.79	7	0.872502	8	0.921
Pneumonia	Species/Neisseria_sp000186165_mgs_3225	0.222	0.243	0.386	9	0.247084	10	0.254
	Species/Capnocytophaga_leadbetteri_mgs_2973	0.909	1.075	0.487	2	0.533704	3	0.579
	Species/Streptococcus_pneumoniae_D_mgs_1023	-0.193	0.307	0.55	7	0.452375	8	0.518
	Genus/unclassified_mgs_2172	-0.007	0.273	0.979	8	0.412787	9	0.513
	Species/Prevotella_nigrescens_mgs_3566	0.466	0.539	0.436	4	0.712024	5	0.719
	Species/Streptococcus_mitis_I_mgs_3085	0	0.143	0.998	9	0.269527	10	0.35
	Species/Centipeda_massiliensis_mgs_3300	0.018	0.208	0.933	9	0.52597	10	0.62
	Species/Actinomyces_oris_D_mgs_691	0.134	0.183	0.481	10	0.915789	11	0.924
Chronic sinusitis	Species/Streptococcus_infantis_mgs_2056	-0.019	0.526	0.972	7	0.532588	8	0.64
	Species/F0040_sp900095835_mgs_1710	0.029	0.708	0.97	3	0.382174	4	0.547
	Species/Prevotella_veroralis_mgs_2443	0.279	0.425	0.541	5	0.368393	6	0.438
	Species/Tannerella_sp002890585_mgs_2607	-0.026	0.21	0.904	6	0.656577	7	0.761
	Taxa/Oral microbiota	-0.009	0.422	0.984	10	0.417068	11	0.506
	Species/Gemella_haemolysans_B_mgs_2903	0.175	0.094	0.104	7	0.471982	8	0.26
	Species/Lancefieldella_sp000564995_mgs_2677	-0.084	0.173	0.634	17	0.485123	18	0.538
	Species/Lachnoanaerobaculum_sp000287675_mgs_978	-0.589	0.326	0.145	4	0.878796	5	0.485
	Phylum/Patescibacteria	-0.22	0.181	0.264	7	0.793826	8	0.72
	Species/Veillonella_atypica_mgs_1940	0.284	0.261	0.304	9	0.715145	10	0.684
	Species/Treponema_C_lecithinolyticum_mgs_311	0.096	0.427	0.828	7	0.746123	8	0.825
	Species/Streptococcus_mitis_AT_mgs_1319	-0.534	1.443	0.736	3	0.771907	4	0.868
Bronchitis	Genus/TM7x	0.407	0.376	0.315	7	0.860045	8	0.816
	Species/Prevotella_melaninogenica_mgs_1984	-0.308	0.64	0.655	4	0.948658	5	0.966
	Species/Gemella_haemolysans_B_mgs_2903	0.175	0.094	0.104	7	0.433801	8	0.452
	Genus/unclassified_mgs_947	-0.146	0.535	0.79	10	0.544851	11	0.627
	Genus/unclassified_mgs_377	0.738	0.387	0.098	7	0.99568	8	0.802
	Species/Streptococcus_mitis_AZ_mgs_2150	-0.364	0.639	0.609	3	0.463387	4	0.576
	Species/Porphyromonas_gingivalis_mgs_77	-0.161	0.692	0.821	9	0.137811	10	0.189
	Species/Rothia_mucilaginosa_B_mgs_3176	3.695	1.699	0.118	3	0.854508	4	0.239
	Species/Capnocytophaga_ochracea_mgs_2502	0.867	1.581	0.613	4	0.609893	5	0.701
	Species/Fusobacterium_periodonticum_C_mgs_3047	-0.492	0.748	0.527	9	0.288816	10	0.332
Bronchiectasis	Species/Aggregatibacter_sp000466335_mgs_2199	-0.398	1.571	0.809	6	0.833159	7	0.897
	Species/Fusobacterium_periodonticum_C_mgs_2270	-0.323	1.818	0.863	10	0.765718	11	0.831
	Genus/Mogibacterium	0.93	1.188	0.456	8	0.78512	9	0.803
	Species/Fusobacterium_massiliense_mgs_586	0.246	1.174	0.837	14	0.338939	15	0.406
	Species/Treponema_A_vincentii_mgs_322	-0.366	0.696	0.615	7	0.533241	8	0.61

## Sheet: Supplementary Table 7
Supplementary Table 7 MR-PRESSO analysis for the association between tongue microbiota and respiratory infections
Type of respiratory infections/ outcome	Taxa/Tongue microbiota	Causal Estimate	SD	T-stat	P-value	RSSobs	Global test P-value	NO. outliers
Tonsillitis	Species/Neisseria_lactamica_mgs_343	1.817	0.447	4.068	0.015	3.031	0.774	NA
	Species/Campylobacter_A_rectus_mgs_1402	0.77	0.352	2.186	0.049	15.355	0.409	NA
	Species/Solobacterium_moorei_mgs_709	-0.923	0.29	-3.184	0.011	8.383	0.688	NA
	Species/Streptococcus_sanguinis_mgs_1844	-0.835	0.378	-2.209	0.052	16.559	0.236	NA
Pneumonia	Species/Actinomyces_oris_A_mgs_3282	-0.147	0.07	-2.098	0.052	22.785	0.239	NA
	Species/Prevotella_oulorum_mgs_3240	-0.34	0.106	-3.217	0.032	3.382	0.751	NA
	Species/Campylobacter_A_rectus_mgs_2542	-0.149	0.061	-2.445	0.029	10.478	0.787	NA
	Species/Centipeda_noxia_mgs_3198	0.253	0.086	2.933	0.043	3.113	0.756	NA
	Genus/unclassified_mgs_1254	0.205	0.061	3.357	0.006	11.916	0.572	NA
	Species/Fusobacterium_massiliense_mgs_586	0.183	0.066	2.779	0.013	13.953	0.744	NA
	Species/Haemophilus_D_parainfluenzae_A_mgs_2988	-0.185	0.077	-2.395	0.044	8.377	0.613	NA
	Species/Streptococcus_parasanguinis_B_mgs_3506	-0.293	0.076	-3.863	0.005	8.675	0.611	NA
	Species/Eikenella_corrodens_mgs_3538	-0.318	0.094	-3.367	0.015	8.225	0.517	NA
	Species/Granulicatella_elegans_mgs_2285	-0.318	0.094	-3.367	0.015	8.225	0.517	NA
	Species/HOT-345_sp003260355_mgs_213	0.156	0.064	2.421	0.039	8.027	0.701	NA
	Species/Simonsiella_muelleri_mgs_3058	0.162	0.059	2.744	0.019	10.232	0.684	NA
	Species/Alloprevotella_rava_mgs_541	0.196	0.061	3.195	0.019	4.481	0.786	NA
	Species/Prevotella_pleuritidis_mgs_61	-0.275	0.139	-1.983	0.083	12.198	0.35	NA
	Species/Streptococcus_anginosus_mgs_295	-0.191	0.055	-3.467	0.01	3.899	0.897	NA
Chronic sinusitis	Species/Streptococcus_sp000187745_mgs_3504	-0.295	0.078	-3.778	0.007	4.459	0.867	NA
	Species/Prevotella_nigrescens_mgs_3566	0.314	0.13	2.423	0.046	7.224	0.655	NA
	Species/Fusobacterium_vincentii_mgs_3469	0.265	0.086	3.084	0.008	14.637	0.639	NA
	Species/Streptococcus_mitis_I_mgs_2661	0.232	0.084	2.757	0.025	7.59	0.679	NA
	Species/Streptococcus_infantis_mgs_1655	-0.268	0.076	-3.546	0.006	8.022	0.715	NA
	Species/Rothia_mucilaginosa_mgs_3219	0.37	0.175	2.111	0.079	12.463	0.279	NA
	Species/Streptococcus_mitis_AT_mgs_2307	-0.202	0.101	-2.007	0.064	16.161	0.477	NA
	Species/Tannerella_forsythia_mgs_3235	-0.332	0.107	-3.1	0.017	6.837	0.675	NA
	Species/F0040_sp900095835_mgs_3541	0.171	0.045	3.765	0.002	4.484	0.992	NA
	Species/Kingella_A_denitrificans_mgs_1934	-0.264	0.106	-2.478	0.038	8.462	0.612	NA
	Species/Gemella_massiliensis_mgs_238	-0.269	0.054	-4.961	0	4.055	0.988	NA
	Species/Prevotella_conceptionensis_mgs_303	-0.266	0.132	-2.011	0.075	10.156	0.544	NA
Bronchitis	Species/Streptococcus_pseudopneumoniae_O_mgs_1112	-0.546	0.205	-2.667	0.022	13.919	0.437	NA
	Species/Pauljensenia_pyogenes_mgs_3542	-0.314	0.145	-2.163	0.059	10.527	0.51	NA
	Species/Haemophilus_sp002998595_mgs_2250	0.501	0.233	2.148	0.069	8.892	0.498	NA
	Species/Haemophilus_haemolyticus_mgs_1068	0.728	0.238	3.062	0.038	6.315	0.596	NA
	Species/Porphyromonas_endodontalis_mgs_3304	0.325	0.151	2.162	0.05	13.488	0.589	NA
Bronchiectasis	Species/F0422_sp001553345_mgs_3021	-0.839	0.404	-2.079	0.064	10.578	0.572	NA
	Species/Eikenella_sp001648475_mgs_3302	1.011	0.357	2.833	0.018	12.896	0.425	NA

## Sheet: Supplementary Table 8
Supplementary Table 8 MR-PRESSO analysis for the association between saliva microbiota and respiratory infections
Type of respiratory infections/ outcome	Taxa/Saliva microbiota	Causal Estimate	SD	T-stat	P-value	RSSobs	Global test P-value	NO. outliers
Tonsillitis	Species/Porphyromonas_sp000467855_mgs_2773	-0.84	0.403	-2.084	0.056	23.07	0.155	NA
	Species/Prevotella_nanceiensis_mgs_3029	-1.301	0.309	-4.211	0.003	5.027	0.882	NA
	Species/Lancefieldella_sp000564995_mgs_2440	-0.639	0.297	-2.153	0.052	11.587	0.657	NA
	Species/Rothia_sp001808955_mgs_25	-0.977	0.242	-4.041	0.01	2.822	0.875	NA
	Species/Streptococcus_sp000235485_mgs_302	1.005	0.338	2.975	0.031	4.031	0.751	NA
	Species/Streptococcus_pseudopneumoniae_O_mgs_2474	-0.804	0.367	-2.189	0.071	7.222	0.57	NA
	Species/Streptococcus_pneumoniae_D_mgs_1406	1.514	0.401	3.773	0.02	1.992	0.877	NA
	Genus/Eggerthia	-0.886	0.3	-2.957	0.013	15.102	0.396	NA
	Species/Pauljensenia_sp000466265_mgs_216	-1.014	0.315	-3.222	0.01	3.689	0.967	NA
	Species/Porphyromonas_endodontalis_mgs_3068	1.129	0.523	2.158	0.068	9.37	0.468	NA
	Species/Streptococcus_pseudopneumoniae_G_mgs_1360	-0.606	0.243	-2.499	0.028	11.073	0.692	NA
Pneumonia	Species/Neisseria_sp000186165_mgs_3225	-0.277	0.113	-2.448	0.034	13.707	0.373	NA
	Species/Capnocytophaga_leadbetteri_mgs_2973	-0.458	0.185	-2.471	0.09	2.304	0.791	NA
	Species/Streptococcus_pneumoniae_D_mgs_1023	0.163	0.069	2.355	0.046	10.121	0.484	NA
	Genus/unclassified_mgs_2172	-0.159	0.064	-2.508	0.033	11.108	0.489	NA
	Species/Prevotella_nigrescens_mgs_3566	-0.251	0.087	-2.889	0.034	4.593	0.724	NA
	Species/Streptococcus_mitis_I_mgs_3085	-0.185	0.083	-2.222	0.051	14.313	0.373	NA
	Species/Centipeda_massiliensis_mgs_3300	-0.147	0.059	-2.506	0.031	10.118	0.625	NA
	Species/Actinomyces_oris_D_mgs_691	-0.218	0.053	-4.096	0.002	6.089	0.932	NA
Chronic sinusitis	Species/Streptococcus_infantis_mgs_2056	0.276	0.094	2.947	0.019	7.446	0.698	NA
	Species/F0040_sp900095835_mgs_1710	-0.597	0.253	-2.355	0.078	4.785	0.621	NA
	Species/Prevotella_veroralis_mgs_2443	-0.276	0.097	-2.84	0.03	8.395	0.467	NA
	Species/Tannerella_sp002890585_mgs_2607	-0.265	0.086	-3.081	0.018	6.014	0.759	NA
	Taxa/Oral microbiota	0.29	0.108	2.67	0.022	12.663	0.527	NA
	Species/Gemella_haemolysans_B_mgs_2903	-0.265	0.118	-2.243	0.055	15.48	0.261	NA
	Species/Lancefieldella_sp000564995_mgs_2677	0.227	0.08	2.827	0.011	18.59	0.586	NA
	Species/Lachnoanaerobaculum_sp000287675_mgs_978	0.236	0.113	2.095	0.09	8.513	0.473	NA
	Phylum/Patescibacteria	0.24	0.081	2.943	0.019	6.877	0.739	NA
	Species/Veillonella_atypica_mgs_1940	-0.227	0.081	-2.81	0.018	8.795	0.709	NA
	Species/Treponema_C_lecithinolyticum_mgs_311	-0.271	0.092	-2.935	0.019	5.027	0.871	NA
	Species/Streptococcus_mitis_AT_mgs_1319	0.352	0.088	3.98	0.016	1.452	0.922	NA
Bronchitis	Species/Streptococcus_mitis_AZ_mgs_2150	0.497	0.207	2.398	0.074	4.124	0.639	NA
	Species/Porphyromonas_gingivalis_mgs_77	0.432	0.197	2.2	0.052	16.282	0.236	NA
	Species/Rothia_mucilaginosa_B_mgs_3176	-0.504	0.246	-2.046	0.11	8.796	0.323	NA
	Species/Capnocytophaga_ochracea_mgs_2502	-0.483	0.159	-3.042	0.029	5.027	0.682	NA
	Species/Fusobacterium_periodonticum_C_mgs_3047	0.358	0.171	2.098	0.062	13.061	0.401	NA
	Genus/TM7x	-0.443	0.149	-2.969	0.018	4.967	0.877	NA
	Species/Prevotella_melaninogenica_mgs_1984	0.548	0.1	5.456	0.003	1.548	0.959	NA
	Species/Gemella_haemolysans_B_mgs_2903	0.49	0.183	2.676	0.028	9.848	0.525	NA
	Genus/unclassified_mgs_947	0.509	0.196	2.592	0.025	10.408	0.682	NA
	Genus/unclassified_mgs_377	-0.508	0.143	-3.55	0.008	7.854	0.693	NA
Bronchiectasis	Species/Aggregatibacter_sp000466335_mgs_2199	0.963	0.309	3.114	0.017	3.812	0.915	NA
	Species/Fusobacterium_periodonticum_C_mgs_2270	0.936	0.354	2.647	0.023	7.682	0.85	NA
	Genus/Mogibacterium	-1.175	0.389	-3.021	0.014	6.426	0.829	NA
	Species/Fusobacterium_massiliense_mgs_586	-0.762	0.369	-2.064	0.057	17.884	0.437	NA
	Species/Treponema_A_vincentii_mgs_322	0.986	0.44	2.242	0.055	7.015	0.716	NA

## Sheet: Supplementary Table 9
Supplementary Table 9 The Leave-one-out analysis for MR of tongue microbiota on respiratory infections
Type of respiratory infections/ outcome	Taxa/Tongue microbiota	SNP	Beta	SE	P-value
Tonsillitis	Species/Neisseria_lactamica_mgs_343	rs10506457	2.58	1.206	0.032
		rs113260876	1.927	1.065	0.07
		rs11705785	3.191	2.644	0.227
		rs377745686	0.247	4.563	0.957
		rs77878703	0.428	1.367	0.754
		All - IVW	1.817	0.66	0.006
		All - MR Egger	19.42	18.664	0.375
	Species/Campylobacter_A_rectus_mgs_1402	rs10445868	0.907	0.716	0.205
		rs114581628	1.42	1.931	0.462
		rs117028635	-1.361	2.832	0.631
		rs12657498	1.906	1.785	0.285
		rs146840024	7.865	4.497	0.08
		rs1513288	-0.735	1.245	0.555
		rs189173655	0.762	5.484	0.889
		rs2618575	3.1	1.03	0.003
		rs35713140	0.222	2.697	0.934
		rs6597512	-0.26	0.809	0.747
		rs7090377	0.936	0.868	0.281
		rs77982563	0.417	0.913	0.648
		rs79165376	-2.216	3.411	0.516
		All - IVW	0.77	0.352	0.029
		All - MR Egger	25.197	16.387	0.152
	Species/Solobacterium_moorei_mgs_709	rs117888296	0.363	1.344	0.787
		rs12155355	-2.276	1.176	0.053
		rs12644597	-1.68	1.178	0.154
		rs13198832	-0.304	1.023	0.767
		rs13397140	-0.985	0.851	0.247
		rs72968138	-2.47	2.033	0.224
		rs7603187	-1.259	0.75	0.093
		rs76116816	0.861	1.022	0.4
		rs9569182	-1.14	0.927	0.219
		rs9569353	-1.169	1.182	0.323
		All - IVW	-0.923	0.33	0.005
		All - MR Egger	-4.811	12.286	0.706
	Species/Streptococcus_sanguinis_mgs_1844	rs117430300	-0.897	1.855	0.629
		rs12578198	0.96	1.134	0.397
		rs12812221	-1.202	0.956	0.208
		rs141676639	1.023	1.937	0.597
		rs147712226	0.115	1.724	0.947
		rs17416101	-0.788	1.18	0.504
		rs2223836	0.726	0.9	0.42
		rs2975149	-1.606	0.69	0.02
		rs74753739	-0.659	1.306	0.614
		rs7548374	-2.733	0.917	0.003
		rs75960763	-0.611	3.008	0.839
		All - IVW	-0.835	0.378	0.027
		All - MR Egger	-4.019	8.371	0.643
Pneumonia	Species/Actinomyces_oris_A_mgs_3282	rs1150824	-0.225	0.174	0.197
		rs12792514	-0.166	0.198	0.402
		rs13239016	-0.518	0.259	0.045
		rs141676639	0.228	0.47	0.628
		rs150533889	-0.442	0.437	0.312
		rs17121545	-0.46	0.553	0.405
		rs2112606	-0.087	0.179	0.626
		rs2975149	-0.36	0.172	0.036
		rs56665250	-0.043	0.299	0.887
		rs7092922	0.099	0.256	0.699
		rs73805678	-0.19	0.151	0.21
		rs75232788	1.022	0.509	0.045
		rs75321045	-0.194	0.191	0.308
		rs76289184	-1.507	0.961	0.117
		rs76823574	0.991	0.521	0.057
		rs80003483	0.472	0.479	0.325
		rs930445	0.229	0.355	0.518
		All - IVW	-0.147	0.07	0.036
		All - MR Egger	-0.03	1.231	0.981
	Species/Prevotella_oulorum_mgs_3240	rs12218648	-0.042	0.379	0.911
		rs12574461	-0.456	0.214	0.033
		rs142181020	-0.271	0.458	0.553
		rs146880088	-0.695	0.584	0.234
		rs148604563	0.052	0.575	0.928
		All - IVW	-0.34	0.159	0.033
		All - MR Egger	-2.656	3.422	0.494
	Species/Campylobacter_A_rectus_mgs_2542	rs10445868	-0.011	0.166	0.948
		rs114581628	-0.006	0.479	0.991
		rs1334096	-0.216	0.634	0.733
		rs35660738	-0.152	0.219	0.487
		rs35713140	-0.279	0.653	0.669
		rs56391309	-0.058	0.202	0.775
		rs68157743	0.193	0.269	0.472
		rs723101	0.218	2.229	0.922
		rs7409612	-0.468	0.222	0.036
		rs75155779	-0.181	0.424	0.67
		rs75334040	-0.001	0.929	0.999
		rs76850609	-0.276	0.211	0.19
		rs78249675	0.124	0.303	0.682
		rs9546296	-0.602	0.281	0.033
		All - IVW	-0.149	0.075	0.048
		All - MR Egger	-3.315	4.102	0.435
	Species/Centipeda_noxia_mgs_3198	rs12643531	0.128	0.23	0.579
		rs141702259	0.909	0.435	0.037
		rs2003236	0.243	0.153	0.113
		rs28705982	0.236	0.296	0.425
		rs72864129	0.2	0.322	0.534
		All - IVW	0.253	0.107	0.018
		All - MR Egger	0.322	1.331	0.824
	Genus/unclassified_mgs_1254	rs10811743	-0.049	0.216	0.819
		rs13244711	0.15	0.167	0.37
		rs2233964	0.433	0.149	0.004
		rs2240314	0.334	0.164	0.042
		rs374903026	1.666	1.918	0.385
		rs4078378	0.427	0.259	0.099
		rs61883471	0.24	0.381	0.528
		rs72620579	0.214	0.353	0.543
		rs75085873	0.662	0.625	0.29
		rs760261	-0.02	0.225	0.931
		rs76132364	-0.043	0.264	0.872
		rs76346037	-0.031	0.222	0.89
		All - IVW	0.205	0.066	0.002
		All - MR Egger	0.34	1.052	0.753
	Species/Fusobacterium_massiliense_mgs_586	rs11534087	-0.042	0.191	0.827
		rs12119558	0.02	0.257	0.937
		rs13260790	0.687	0.25	0.006
		rs13279586	0.222	0.196	0.258
		rs145666654	-0.34	0.683	0.619
		rs148450121	0.39	0.766	0.611
		rs149630872	0.244	0.882	0.782
		rs186545708	-0.514	1.495	0.731
		rs35138317	0.247	0.175	0.158
		rs4734107	0.411	0.664	0.536
		rs56237538	0.481	0.347	0.165
		rs574491	0.17	0.23	0.458
		rs62200309	-0.03	0.691	0.966
		rs72811457	-0.167	0.458	0.715
		rs77181755	0.798	1.073	0.457
		rs79489689	0.434	0.412	0.292
		rs9943226	-0.496	0.404	0.22
		All - IVW	0.183	0.076	0.016
		All - MR Egger	3.075	3.028	0.326
	Species/Haemophilus_D_parainfluenzae_A_mgs_2988	rs117154714	0.751	1.275	0.556
		rs1210973	-0.071	0.232	0.758
		rs12935668	0.06	0.426	0.888
		rs139857238	-0.65	0.997	0.514
		rs190053117	-0.307	0.972	0.752
		rs2663325	-0.006	0.187	0.973
		rs6672981	-0.235	0.176	0.182
		rs79190881	-0.135	0.199	0.498
		rs7959830	-0.653	0.238	0.006
		All - IVW	-0.185	0.087	0.034
		All - MR Egger	-0.533	1.576	0.745
	Species/Streptococcus_parasanguinis_B_mgs_3506	rs10125619	-0.69	0.237	0.004
		rs10496900	-0.509	0.501	0.31
		rs10963769	0.455	0.778	0.559
		rs140662146	-1.209	0.843	0.152
		rs1913263	-0.278	0.162	0.086
		rs61909989	-0.137	0.186	0.459
		rs6893558	-0.241	0.222	0.279
		rs73932253	-0.159	0.179	0.376
		rs7610342	-0.545	0.328	0.097
		All - IVW	-0.293	0.081	0
		All - MR Egger	-4.672	3.137	0.18
	Species/Eikenella_corrodens_mgs_3538	rs59172039	-0.685	0.266	0.01
		rs73243848	-0.261	0.232	0.261
		rs7528268	-0.176	0.166	0.288
		All - IVW	-0.303	0.139	0.029
		All - MR Egger	-3.584	6.471	0.678
	Species/Granulicatella_elegans_mgs_2285	rs10136179	-0.436	0.21	0.038
		rs11246055	-0.473	0.175	0.007
		rs117772264	-0.051	0.827	0.951
		rs12044673	-1.425	0.7	0.042
		rs1400785	0.146	0.71	0.837
		rs62560512	-0.1	0.272	0.714
		rs980468	-0.146	0.172	0.398
		All - IVW	-0.318	0.096	0.001
		All - MR Egger	-2.147	1.686	0.259
	Species/HOT-345_sp003260355_mgs_213	rs12562995	-0.075	0.287	0.794
		rs2656665	0.463	0.248	0.062
		rs3094395	0.019	0.213	0.931
		rs4847384	0.566	0.464	0.223
		rs62507590	0.526	0.279	0.06
		rs67602481	0.238	0.171	0.165
		rs7315357	0.045	0.229	0.844
		rs77614569	-0.167	0.33	0.614
		rs77686457	0.048	0.27	0.86
		rs946139	0.103	0.162	0.525
		All - IVW	0.156	0.074	0.035
		All - MR Egger	0.056	1.627	0.973
	Species/Simonsiella_muelleri_mgs_3058	rs10733467	0.23	0.142	0.107
		rs116834142	0.184	0.345	0.595
		rs17070896	0.137	0.245	0.575
		rs190375395	0.232	0.175	0.184
		rs1954978	-0.284	0.257	0.268
		rs35478778	0.031	0.172	0.859
		rs57283875	1.305	0.636	0.04
		rs73033710	0.007	0.342	0.984
		rs76013921	0.004	0.505	0.993
		rs76104102	0.44	0.85	0.605
		rs76850155	0.045	0.26	0.863
		rs9550263	0.311	0.154	0.044
		All - IVW	0.162	0.066	0.014
		All - MR Egger	0.568	0.738	0.459
	Species/Alloprevotella_rava_mgs_541	rs10266552	0.414	0.183	0.024
		rs117876394	-0.241	1.109	0.828
		rs1406946	0.039	0.224	0.861
		rs2409698	0.23	0.349	0.511
		rs7470184	0.276	0.198	0.164
		rs7544451	0.078	0.195	0.689
		rs75870487	0.065	0.246	0.792
		All - IVW	0.196	0.089	0.027
		All - MR Egger	2.512	2.177	0.301
	Species/Prevotella_pleuritidis_mgs_61	rs112606973	-0.833	0.505	0.099
		rs116855365	-1.297	0.702	0.065
		rs117222712	-1.02	0.968	0.292
		rs118084387	1.773	0.913	0.052
		rs12033031	-0.087	0.221	0.694
		rs13397140	-0.342	0.209	0.101
		rs190123950	-2.204	2.535	0.385
		rs4976974	-0.138	0.295	0.64
		rs76048811	-0.429	0.394	0.276
		All - IVW	-0.275	0.139	0.047
		All - MR Egger	-5.534	3.272	0.135
	Species/Streptococcus_anginosus_mgs_295	rs11767567	-0.023	0.208	0.913
		rs12977716	-0.001	0.229	0.998
		rs13418642	0.148	0.872	0.865
		rs147060453	-1.039	1.199	0.386
		rs17028858	-0.322	0.182	0.077
		rs17098510	-0.281	0.186	0.13
		rs74286208	-0.238	0.216	0.27
		rs7580868	-0.163	0.375	0.664
		All - IVW	-0.191	0.087	0.028
		All - MR Egger	-0.156	1.364	0.913
Bronchitis	Species/Porphyromonas_endodontalis_mgs_3304	rs143680151	2.013	1.608	0.211
		rs147429103	1.171	1.51	0.438
		rs1764991	1.174	0.617	0.057
		rs192599609	1.037	0.74	0.161
		rs2182049	-0.236	0.584	0.686
		rs276719	-0.094	0.404	0.815
		rs28625506	0.366	0.416	0.379
		rs55790108	0.548	0.81	0.499
		rs57892162	-1.4	1.079	0.195
		rs6997220	0.745	0.376	0.047
		rs76831301	-0.421	0.909	0.643
		rs76850609	-0.011	0.468	0.982
		rs79059570	0.009	0.844	0.991
		rs9540462	0.518	0.638	0.417
		All - IVW	0.325	0.16	0.042
		All - MR Egger	1.599	2.744	0.571
	Species/Streptococcus_pseudopneumoniae_O_mgs_1112	rs10120790	-1.031	0.944	0.275
		rs118108200	-2.529	1.099	0.021
		rs144605207	-0.629	0.604	0.297
		rs144717998	2.041	2.069	0.324
		rs148130800	-2.101	1.344	0.118
		rs192327977	2.348	2.729	0.39
		rs2397718	-0.302	0.465	0.516
		rs6919053	-0.875	0.433	0.043
		rs7239029	-0.191	0.708	0.787
		rs72603602	-0.608	0.904	0.502
		rs79282081	0.521	0.587	0.374
		rs9277085	-0.723	0.464	0.119
		All - IVW	-0.546	0.205	0.008
		All - MR Egger	-5.496	5.477	0.339
	Species/Pauljensenia_pyogenes_mgs_3542	rs11697315	-0.513	0.393	0.192
		rs12614133	0.064	0.404	0.875
		rs17025419	0.04	0.425	0.925
		rs277211	-0.511	0.502	0.309
		rs513377	-1.246	0.62	0.044
		rs6601145	-0.665	0.368	0.071
		rs661114	-0.076	0.377	0.841
		rs76057955	1.05	0.817	0.199
		rs9911061	-0.347	0.43	0.42
		rs9955584	-1.102	1.032	0.285
		All - IVW	-0.314	0.146	0.031
		All - MR Egger	-1.407	4.276	0.751
	Species/Haemophilus_sp002998595_mgs_2250	rs117895698	-1.176	0.75	0.117
		rs150311818	1.757	1.543	0.255
		rs185953008	1.112	1.437	0.439
		rs4583039	0.83	0.451	0.066
		rs58498044	1.02	1.605	0.525
		rs77015419	0.501	1.239	0.686
		rs7762584	0.639	0.364	0.079
		rs9598333	0.125	0.727	0.863
		All - IVW	0.501	0.235	0.033
		All - MR Egger	0.998	5.126	0.852
	Species/Haemophilus_haemolyticus_mgs_1068	rs138555396	-0.564	1.868	0.763
		rs17096491	0.217	0.658	0.741
		rs185953008	1.039	1.343	0.439
		rs2322710	0.983	0.386	0.011
		rs34296498	-1.359	2.496	0.586
		All - IVW	0.728	0.316	0.021
		All - MR Egger	9.437	17.755	0.632
Bronchiectasis	Species/F0422_sp001553345_mgs_3021	rs117778927	5.5	6.39	0.389
		rs12155355	0.671	1.775	0.705
		rs12264161	-3.714	1.796	0.039
		rs148341828	-6.559	9.291	0.48
		rs2830940	-0.109	0.928	0.907
		rs2973570	-1.155	0.842	0.17
		rs4716351	-1.515	1.329	0.254
		rs6830452	-0.703	1.044	0.5
		rs73215413	-1.511	1.124	0.179
		rs76556592	-0.129	2.631	0.961
		rs77978928	4.571	2.986	0.126
		All - IVW	-0.839	0.416	0.044
		All - MR Egger	-4.27	9.435	0.662
	Species/Eikenella_sp001648475_mgs_3302	rs10985929	2.224	0.981	0.023
		rs147084698	-2.382	5.656	0.674
		rs152642	2.181	2.341	0.351
		rs16938480	-1.594	1.434	0.266
		rs4944065	2.892	1.162	0.013
		rs6497197	0.664	0.954	0.486
		rs6689720	0.471	0.892	0.597
		rs67704900	1.733	0.958	0.071
		rs7035774	0.01	0.894	0.991
		rs797259	2.7	3.671	0.462
		rs8099689	0.923	0.963	0.338
		All - IVW	1.011	0.357	0.005
		All - MR Egger	10.055	13.036	0.46
Chronic sinusitis	Species/Streptococcus_sp000187745_mgs_3504	rs12173209	0.245	0.676	0.717
		rs1304526	-0.474	0.25	0.058
		rs140236355	0.571	0.838	0.496
		rs142545958	-0.492	0.403	0.223
		rs28504983	-0.177	0.222	0.426
		rs36088452	-0.568	0.32	0.076
		rs57380282	-0.249	0.225	0.269
		rs78852676	-0.186	0.325	0.567
		All - IVW	-0.295	0.108	0.007
		All - MR Egger	-0.137	4.183	0.975
	Species/Prevotella_nigrescens_mgs_3566	rs113141410	1.173	0.993	0.237
		rs118175315	0.235	0.511	0.645
		rs140721533	-0.601	0.962	0.532
		rs141119695	1.036	0.767	0.177
		rs142780566	0.233	0.591	0.693
		rs2182049	-0.176	0.341	0.605
		rs77801204	0.595	0.444	0.181
		rs912592	0.421	0.22	0.055
		All - IVW	0.314	0.149	0.035
		All - MR Egger	4.739	8.104	0.58
	Species/Fusobacterium_vincentii_mgs_3469	rs117630031	0.798	0.485	0.1
		rs12310651	0.661	0.306	0.031
		rs1340244	-0.298	0.35	0.394
		rs142612736	0.313	0.657	0.634
		rs17055749	0.665	0.485	0.17
		rs190844062	3.397	2.754	0.217
		rs2193993	0.211	0.219	0.335
		rs2289748	0.301	0.313	0.336
		rs35515965	0.098	0.321	0.76
		rs4550460	0.45	0.266	0.091
		rs5752339	0.477	0.46	0.301
		rs62064237	-0.162	0.795	0.839
		rs6571397	0.006	0.311	0.984
		rs7101841	1.12	0.599	0.062
		rs7837680	-0.109	0.332	0.743
		rs9943226	0.02	0.512	0.969
		All - IVW	0.265	0.092	0.004
		All - MR Egger	1.136	2.969	0.708
	Species/Streptococcus_mitis_I_mgs_2661	rs11005118	-0.009	0.211	0.965
		rs1154987	0.26	0.21	0.215
		rs146700818	2.411	1.899	0.204
		rs34421414	0.359	0.49	0.464
		rs4401150	0.382	0.223	0.086
		rs61011617	0.322	0.247	0.192
		rs77018439	-0.148	0.474	0.755
		rs77879165	-0.19	0.408	0.641
		rs9860071	0.546	0.306	0.075
		All - IVW	0.232	0.097	0.016
		All - MR Egger	1.006	6.268	0.877
	Species/Streptococcus_infantis_mgs_1655	rs10019166	-0.412	0.214	0.055
		rs11144349	0.213	0.261	0.416
		rs1913263	-0.287	0.165	0.081
		rs2716556	-0.801	0.57	0.16
		rs2891896	-0.034	0.565	0.952
		rs4783914	-0.08	0.342	0.815
		rs55798378	-0.873	0.899	0.331
		rs58459070	-0.481	0.264	0.069
		rs62273354	-0.222	0.23	0.334
		rs74783030	-0.483	0.464	0.297
		All - IVW	-0.268	0.089	0.002
		All - MR Egger	-0.626	0.853	0.484
	Species/Rothia_mucilaginosa_mgs_3219	rs140277469	1.093	1.631	0.503
		rs142906250	-0.156	0.667	0.815
		rs35787535	-0.144	0.376	0.701
		rs62084689	0.626	0.228	0.006
		rs75852775	-0.901	0.812	0.267
		rs77603493	-0.021	0.558	0.971
		rs77753384	0.693	0.339	0.041
		All - IVW	0.37	0.175	0.035
		All - MR Egger	6.413	5.16	0.269
	Species/Streptococcus_mitis_AT_mgs_2307	rs113139050	-0.836	0.409	0.041
		rs116584882	0.305	0.429	0.477
		rs117821048	0.447	0.552	0.417
		rs11989912	-0.227	0.246	0.356
		rs12563078	-1.032	0.49	0.035
		rs140280557	0.62	0.661	0.348
		rs142282827	0.022	1.388	0.987
		rs1979337	-0.392	0.263	0.137
		rs3808321	-0.576	0.557	0.301
		rs56247471	-0.491	0.331	0.139
		rs62455377	0.017	0.232	0.943
		rs7571778	0.101	0.321	0.753
		rs75722443	-0.489	0.517	0.344
		rs77395126	0.173	0.85	0.839
		rs77457282	0.357	0.777	0.646
		All - IVW	-0.202	0.101	0.045
		All - MR Egger	-3.642	2.5	0.169
	Species/Tannerella_forsythia_mgs_3235	rs10759098	-0.184	0.223	0.411
		rs141423907	-0.027	1.127	0.981
		rs141532484	-1.403	1.887	0.457
		rs2291347	-0.457	0.207	0.027
		rs74328203	0.413	0.585	0.48
		rs77193370	-0.522	0.392	0.184
		rs78916197	0.301	0.583	0.606
		rs79299408	-0.676	0.351	0.054
		All - IVW	-0.332	0.124	0.008
		All - MR Egger	-6.621	10.01	0.533
	Species/F0040_sp900095835_mgs_3541	rs111327916	-0.06	0.215	0.779
		rs12124401	0.121	0.21	0.565
		rs12623444	0.136	0.228	0.552
		rs141033588	0.248	0.319	0.438
		rs145454763	-0.014	0.95	0.988
		rs147838624	1.226	1.3	0.345
		rs150719553	0.428	0.572	0.455
		rs186313532	0.587	1.614	0.716
		rs2385204	0.173	0.226	0.444
		rs372804	0.266	0.223	0.232
		rs61893649	1.588	1.53	0.299
		rs682287	0.284	0.355	0.424
		rs76440271	1.276	1.645	0.438
		rs931791	0.217	0.234	0.354
		All - IVW	0.171	0.083	0.039
		All - MR Egger	2.053	5.337	0.707
	Species/Kingella_A_denitrificans_mgs_1934	rs117414754	0.55	0.761	0.47
		rs1276269	-0.514	0.239	0.031
		rs140700542	0.336	0.528	0.524
		rs17313899	0.476	0.634	0.452
		rs6537381	-0.839	0.598	0.161
		rs73765381	-0.029	0.271	0.914
		rs78025854	-0.321	0.303	0.29
		rs9380428	-0.505	0.483	0.295
		rs9532107	-0.312	0.227	0.17
		All - IVW	-0.264	0.114	0.021
		All - MR Egger	-3.89	3.819	0.342
	Species/Gemella_massiliensis_mgs_238	rs10079634	-0.125	0.263	0.635
		rs10758942	-0.284	0.225	0.206
		rs11022579	-0.648	1.095	0.554
		rs11223422	-0.391	0.22	0.076
		rs138739947	-0.412	0.742	0.578
		rs142509710	-0.788	0.846	0.352
		rs145008959	-0.741	0.577	0.199
		rs150021578	-0.199	0.845	0.814
		rs17160024	-0.014	0.807	0.986
		rs2716556	-0.854	0.608	0.16
		rs4129806	-0.143	0.247	0.561
		rs9787236	-0.152	0.215	0.48
		All - IVW	-0.269	0.097	0.006
		All - MR Egger	-3.066	2.833	0.304
	Species/Prevotella_conceptionensis_mgs_303	rs117319141	-0.223	0.52	0.668
		rs1417724	0.738	0.509	0.147
		rs145518202	-0.524	0.548	0.339
		rs146630580	0.121	0.904	0.894
		rs149113826	-1.465	1.598	0.359
		rs4731411	-0.378	0.225	0.092
		rs55798726	-2.323	1.246	0.062
		rs62541950	-0.551	0.429	0.199
		rs6923439	-0.054	0.313	0.863
		rs7178863	-0.301	0.377	0.425
		All - IVW	-0.266	0.134	0.047
		All - MR Egger	-1.373	2.678	0.622

## Sheet: Supplementary Table 10
Supplementary Table 10 The Leave-one-out analysis for MR of saliva microbiota on respiratory infections
Type of respiratory infections/ outcome	Taxa/Saliva microbiota	SNP	Beta	SE	P-value
Bronchitis	Genus/unclassified_mgs_377	rs11176728	0.406	1.389	0.77
		rs192831734	-0.727	1.353	0.591
		rs2952024	-0.108	0.4	0.788
		rs360932	-0.156	0.754	0.836
		rs4588083	-1.086	0.357	0.002
		rs668239	-0.318	0.43	0.46
		rs72885016	-0.461	0.801	0.565
		rs75377089	-0.704	0.852	0.409
		rs9514461	-0.42	0.614	0.494
		All - IVW	-0.508	0.189	0.007
		All - MR Egger	-7.436	3.641	0.08
	Species/Streptococcus_mitis_AZ_mgs_2150	rs112165299	-0.039	0.89	0.965
		rs148108930	-0.122	0.727	0.867
		rs4980869	0.63	0.382	0.099
		rs6428705	0.756	0.395	0.056
		rs76558765	-1.235	1.547	0.424
		All - IVW	0.497	0.244	0.041
		All - MR Egger	4.04	6.222	0.562
	Species/Porphyromonas_gingivalis_mgs_77	rs11685666	1.4	0.646	0.03
		rs138114152	0.078	2.349	0.973
		rs144144695	-1.827	2.072	0.378
		rs28524822	0.089	0.487	0.856
		rs6113922	-0.254	0.606	0.676
		rs7087496	-0.113	0.395	0.775
		rs72747726	0.501	0.433	0.247
		rs74425059	2.187	0.81	0.007
		rs77549333	0.094	0.608	0.877
		rs78918882	0.513	0.437	0.24
		rs944069	1.008	0.476	0.034
		All - IVW	0.432	0.197	0.028
		All - MR Egger	2.018	6.807	0.774
	Species/Rothia_mucilaginosa_B_mgs_3176	rs11224605	-1.167	0.521	0.025
		rs140837581	-1.794	2.021	0.375
		rs223071	-0.765	0.39	0.05
		rs4745820	-0.435	0.38	0.252
		rs78598635	0.248	0.434	0.568
		All - IVW	-0.504	0.246	0.041
		All - MR Egger	-36.676	16.631	0.115
	Species/Capnocytophaga_ochracea_mgs_2502	rs11992129	0.016	0.39	0.968
		rs1860689	-0.608	0.372	0.102
		rs191823465	2.451	4.028	0.543
		rs521844	-0.856	0.589	0.146
		rs7952291	-0.699	0.386	0.07
		rs79971144	-0.587	1.951	0.764
		All - IVW	-0.483	0.205	0.019
		All - MR Egger	-8.969	15.48	0.593
	Species/Fusobacterium_periodonticum_C_mgs_3047	rs117282277	-0.892	1.047	0.394
		rs142775988	-1.271	3.18	0.69
		rs1767889	-0.053	0.471	0.91
		rs184286180	2.738	0.999	0.006
		rs191285504	-1.221	2.284	0.593
		rs2299903	0.06	0.363	0.869
		rs310519	0	0.5	1
		rs4611636	0.822	0.821	0.317
		rs73255638	0.43	0.462	0.351
		rs7658524	0.74	0.371	0.046
		rs8011619	0.494	0.374	0.186
		All - IVW	0.358	0.171	0.036
		All - MR Egger	5.047	7.121	0.496
	Genus/TM7x	rs11760473	-0.232	0.539	0.667
		rs1356727	-0.433	0.402	0.281
		rs144098639	1.062	1.413	0.452
		rs1979178	-0.357	0.57	0.532
		rs34816169	0.072	0.801	0.928
		rs45477096	0.159	1.737	0.927
		rs62248920	-2.669	1.492	0.074
		rs6950804	-0.624	0.363	0.086
		rs75985910	-0.701	0.762	0.358
		All - IVW	-0.443	0.201	0.027
		All - MR Egger	-4.232	3.503	0.266
	Species/Prevotella_melaninogenica_mgs_1984	rs117247768	0.303	1.062	0.776
		rs117854496	0.639	0.795	0.422
		rs57383887	0.416	0.379	0.272
		rs7550393	0.99	0.539	0.066
		rs76093686	0.71	1.216	0.559
		rs78185150	0.428	0.431	0.321
		All - IVW	0.548	0.23	0.017
		All - MR Egger	3.514	6.168	0.599
	Species/Gemella_haemolysans_B_mgs_2903	rs10795688	0.351	0.467	0.453
		rs117784833	3.5	2.127	0.1
		rs12442073	0.688	0.316	0.029
		rs1355760	1.596	1.113	0.152
		rs140894680	2.414	2.526	0.339
		rs16854898	-0.001	0.394	0.997
		rs2003811	0.15	0.443	0.734
		rs62033254	1.627	0.992	0.101
		rs79360641	1.087	1.084	0.316
		All - IVW	0.49	0.185	0.008
		All - MR Egger	1.937	1.574	0.258
	Genus/unclassified_mgs_947	rs111522281	1.791	1.274	0.16
		rs12039907	0.341	0.407	0.402
		rs12534961	1.067	0.638	0.094
		rs138062256	1.219	0.985	0.216
		rs146422920	-1.516	1.782	0.395
		rs1476158	1.274	1.641	0.437
		rs2281240	2.246	1.315	0.088
		rs41311394	-0.355	1.239	0.774
		rs493578	0.225	0.381	0.554
		rs71302517	-0.085	0.826	0.918
		rs78914996	3.097	2.158	0.151
		rs78953166	1.223	1.52	0.421
		All - IVW	0.509	0.218	0.019
		All - MR Egger	1.832	4.841	0.713
Bronchiectasis	Species/Aggregatibacter_sp000466335_mgs_2199	rs117931608	6.068	5.619	0.28
		rs147430343	0.794	3.927	0.84
		rs149661164	-3.4	4.098	0.407
		rs36221780	0.754	1.509	0.617
		rs74336411	1.003	1.231	0.415
		rs7645380	0.449	0.858	0.601
		rs79495294	1.145	1.47	0.436
		rs9593750	1.614	0.91	0.076
		All - IVW	0.963	0.483	0.046
		All - MR Egger	4.662	14.632	0.761
	Species/Fusobacterium_periodonticum_C_mgs_2270	rs139083409	-4.176	3.454	0.227
		rs145645793	1.529	3.518	0.664
		rs146890445	0.289	2.229	0.897
		rs17681152	1.545	0.923	0.094
		rs182374269	0.472	4.002	0.906
		rs184286180	-0.335	2.678	0.9
		rs2964446	0.724	0.872	0.406
		rs6903157	3.523	1.807	0.051
		rs742074	1.809	1.404	0.198
		rs79987023	-1.38	3.678	0.708
		rs8055256	0.069	1.201	0.954
		rs8066215	-0.216	2.522	0.932
		All - IVW	0.936	0.457	0.04
		All - MR Egger	3.963	17.052	0.821
	Genus/Mogibacterium	rs116626082	-5.911	4.444	0.184
		rs118084387	-3.832	4.706	0.416
		rs139693684	4.262	5.422	0.432
		rs228947	-1.145	0.963	0.234
		rs2736105	-1.323	1.177	0.261
		rs6831379	1.09	2.391	0.649
		rs7104934	-2.145	1.146	0.061
		rs75096819	-2.09	1.974	0.29
		rs79490737	-1.518	3.252	0.641
		rs9365784	0.033	1.187	0.978
		All - IVW	-1.175	0.505	0.02
		All - MR Egger	-9.9	11.152	0.401
	Species/Fusobacterium_massiliense_mgs_586	rs10172305	-10.298	6.844	0.132
		rs116865904	-1.827	1.379	0.185
		rs117282277	-3.071	2.533	0.225
		rs118064647	-6.021	3.377	0.075
		rs137974266	-3.013	3.971	0.448
		rs142598218	2.38	2.852	0.404
		rs144456219	10.224	7.307	0.162
		rs146121828	-2.388	2.553	0.35
		rs17752900	-0.808	1.097	0.462
		rs2270266	-1.78	0.854	0.037
		rs2471226	0.909	1.274	0.476
		rs3096300	-0.743	0.922	0.42
		rs34183846	-0.828	1.172	0.48
		rs7660158	-0.151	2.045	0.941
		rs77071941	-0.826	1.692	0.625
		rs9790127	0.663	0.918	0.47
		All - IVW	-0.762	0.369	0.039
		All - MR Egger	-3.114	11.236	0.786
	Species/Treponema_A_vincentii_mgs_322	rs10155594	5.871	3.34	0.079
		rs10828263	0.94	0.777	0.226
		rs116305873	-5.375	5.253	0.306
		rs12662353	0.718	1.592	0.652
		rs72961480	2.276	3.33	0.494
		rs7633676	2.216	2.045	0.278
		rs80293674	3.644	2.393	0.128
		rs951645	0.813	1.135	0.474
		rs9828407	-0.227	1.261	0.857
		All - IVW	0.986	0.495	0.046
		All - MR Egger	4.33	6.372	0.519
Tonsillitis	Species/Porphyromonas_sp000467855_mgs_2773	rs117068976	-0.895	1.55	0.563
		rs11722131	-0.971	1.494	0.516
		rs12578540	-0.123	0.762	0.872
		rs12935102	-1.631	1.034	0.115
		rs138501264	0.504	2.158	0.815
		rs139157767	2.952	4.388	0.501
		rs141173034	-4.332	3.459	0.21
		rs144283944	-16.797	4.328	0
		rs144424869	2.953	4.161	0.478
		rs150291094	-0.861	2.974	0.772
		rs17498137	-0.565	1.772	0.75
		rs4280646	-0.768	0.943	0.415
		rs6493604	-0.781	0.736	0.289
		rs7128592	-1.346	0.703	0.055
		rs78357980	3.364	2.335	0.15
		All - IVW	-0.84	0.403	0.037
		All - MR Egger	-15.682	16.122	0.348
	Species/Prevotella_nanceiensis_mgs_3029	rs116657246	0.103	2.893	0.972
		rs117803237	-1.301	2.23	0.56
		rs150503532	-2.234	5.476	0.683
		rs361055	0.349	2.364	0.883
		rs6581761	-1.021	1.026	0.32
		rs73034302	-0.357	1.08	0.741
		rs7554917	-2.081	0.829	0.012
		rs75605644	-3.142	2.157	0.145
		rs79447518	-1.168	2.262	0.606
		All - IVW	-1.301	0.488	0.008
		All - MR Egger	-8.62	26.394	0.754
	Species/Lancefieldella_sp000564995_mgs_2440	rs12041384	-1.216	3.035	0.689
		rs12211166	0.248	0.992	0.802
		rs13078536	-4.966	5.054	0.326
		rs144547341	-5.175	3.268	0.113
		rs1569534	-1.042	0.634	0.1
		rs199591839	0.562	1.358	0.679
		rs56097211	-1.059	0.904	0.241
		rs6124901	-0.884	0.724	0.222
		rs7334014	-0.116	0.958	0.903
		rs75338902	-5.578	3.008	0.064
		rs75423654	2.278	1.859	0.22
		rs76243984	-0.397	1.082	0.714
		rs79249811	-0.581	2.301	0.801
		All - IVW	-0.639	0.317	0.044
		All - MR Egger	-5.301	5.095	0.321
	Species/Rothia_sp001808955_mgs_25	rs10951688	-0.634	0.76	0.404
		rs116963260	-1.374	2.699	0.611
		rs12452309	-1.675	0.793	0.035
		rs151121138	-2.085	2.449	0.395
		rs181722719	-0.448	1.692	0.791
		rs72648736	-0.546	0.869	0.53
		All - IVW	-0.977	0.434	0.025
		All - MR Egger	-10.632	8.681	0.288
	Species/Streptococcus_sp000235485_mgs_302	rs10012916	1.59	0.99	0.108
		rs2274037	0.634	1.178	0.59
		rs2614748	1.78	1.38	0.197
		rs35779907	-0.346	1.115	0.756
		rs7104858	1.662	1.008	0.099
		rs72761269	0.632	1.128	0.575
		All - IVW	1.005	0.454	0.027
		All - MR Egger	1.539	11.147	0.897
	Species/Streptococcus_pseudopneumoniae_O_mgs_2474	rs114186049	-0.063	2.064	0.975
		rs117298464	-2.438	1.667	0.144
		rs117672124	-2.55	1.134	0.024
		rs12800225	-0.356	1.205	0.767
		rs1520273	-0.067	0.705	0.924
		rs1566021	-0.886	0.718	0.217
		rs74966925	0.894	3.522	0.8
		All - IVW	-0.804	0.405	0.047
		All - MR Egger	-7.927	14.426	0.606
	Species/Streptococcus_pneumoniae_D_mgs_1406	rs10012916	1.632	1.016	0.108
		rs117061936	1.868	1.657	0.26
		rs16929459	-4.837	5.672	0.394
		rs727823	0.703	1.545	0.649
		rs77706699	1.863	1.089	0.087
		All - IVW	1.514	0.617	0.014
		All - MR Egger	4.052	19.854	0.851
	Genus/Eggerthia	rs10868677	-1.391	0.815	0.088
		rs11230333	-0.744	0.895	0.406
		rs117834685	-5.773	3.097	0.062
		rs118139334	-2.456	2.537	0.333
		rs12674928	-2.702	1.377	0.05
		rs142460654	-2.438	1.586	0.124
		rs149721827	1.68	3.335	0.615
		rs150417876	-0.542	2.107	0.797
		rs180017	0.587	0.686	0.392
		rs1850921	-1.117	0.455	0.014
		rs189064694	1.598	4.027	0.691
		rs78325498	-0.422	1.037	0.684
		All - IVW	-0.886	0.3	0.003
		All - MR Egger	-0.973	1.875	0.615
	Species/Pauljensenia_sp000466265_mgs_216	rs142596113	3.244	3.142	0.302
		rs145006636	-2.842	3.918	0.468
		rs150232945	-2.966	3.207	0.355
		rs150632280	-2.909	3.054	0.341
		rs34047653	-0.87	1.092	0.426
		rs45477096	-3.334	3.144	0.289
		rs4793089	-1.012	0.762	0.184
		rs57209782	-1.096	1.723	0.525
		rs72853115	-0.547	1.497	0.715
		rs78039451	-0.874	3.526	0.804
		All - IVW	-1.014	0.506	0.045
		All - MR Egger	-0.685	12.98	0.959
	Species/Porphyromonas_endodontalis_mgs_3068	rs117104583	3.262	1.903	0.086
		rs17798068	4.068	1.797	0.024
		rs192599609	-0.385	1.734	0.824
		rs60713537	-0.285	1.039	0.784
		rs71314854	1.067	1.541	0.489
		rs7186309	1.856	3.173	0.559
		rs74912188	0.522	2.694	0.846
		rs933647	1.47	0.986	0.136
		All - IVW	1.129	0.532	0.034
		All - MR Egger	9.635	17.853	0.609
	Species/Streptococcus_pseudopneumoniae_G_mgs_1360	rs11032558	-0.453	0.727	0.533
		rs113140356	-3.003	1.253	0.017
		rs13089163	-1.06	0.885	0.231
		rs138655080	-2.685	3.689	0.467
		rs1398859	-0.295	0.708	0.677
		rs1542656	-0.333	0.83	0.688
		rs3213501	-0.811	0.688	0.238
		rs3738285	-0.213	0.781	0.785
		rs3769674	1.945	1.229	0.114
		rs67140253	-0.939	2.778	0.735
		rs76340538	-0.773	0.808	0.339
		rs77544820	-1.348	1.359	0.321
		rs78967870	-2.121	2.464	0.389
		All - IVW	-0.606	0.266	0.023
		All - MR Egger	-0.888	5.697	0.879
Pneumonia	Species/Neisseria_sp000186165_mgs_3225	rs12342073	-0.558	0.252	0.027
		rs12693626	-0.166	0.206	0.42
		rs13287777	-0.577	0.396	0.145
		rs138741249	-0.047	0.379	0.9
		rs140815704	2.876	1.085	0.008
		rs144604167	-0.592	0.882	0.502
		rs193247674	0.402	0.9	0.656
		rs55892839	-0.331	0.23	0.149
		rs56203643	-0.17	0.243	0.484
		rs62001189	-0.666	0.498	0.181
		rs77107278	-0.382	0.745	0.608
		All - IVW	-0.277	0.113	0.014
		All - MR Egger	-2.433	2.371	0.332
	Species/Capnocytophaga_leadbetteri_mgs_2973	rs12752324	-0.442	0.258	0.087
		rs140285603	0.436	0.986	0.658
		rs144938448	-0.444	0.724	0.539
		rs368735340	-1.427	0.905	0.115
		All - IVW	-0.458	0.228	0.045
		All - MR Egger	-9.294	10.454	0.468
	Species/Streptococcus_pneumoniae_D_mgs_1023	rs10949478	0.35	0.2	0.081
		rs1260049	0.094	0.24	0.694
		rs1412119	-0.076	0.166	0.646
		rs147902386	0.451	0.677	0.505
		rs16841868	0.203	0.256	0.428
		rs186529143	0.321	0.645	0.619
		rs28380723	-0.093	0.201	0.643
		rs6899351	0.209	0.172	0.225
		rs6983381	0.426	0.178	0.017
		All - IVW	0.163	0.073	0.026
		All - MR Egger	2.027	2.974	0.517
	Genus/unclassified_mgs_2172	rs10984633	-0.407	0.224	0.069
		rs11038925	0.041	0.194	0.831
		rs118049922	-0.187	0.167	0.263
		rs172063	-0.321	0.158	0.042
		rs395767	0.299	1.152	0.795
		rs4392203	-0.338	0.167	0.043
		rs74155229	0.089	0.156	0.567
		rs75206753	-0.373	0.547	0.495
		rs77559424	0.123	0.318	0.698
		rs78927082	-0.097	0.284	0.733
		All - IVW	-0.159	0.067	0.017
		All - MR Egger	-0.091	2.505	0.972
	Species/Prevotella_nigrescens_mgs_3566	rs116910322	-0.369	0.239	0.123
		rs13355826	-0.117	0.2	0.557
		rs136206	-0.457	0.213	0.032
		rs182257204	0.415	0.739	0.575
		rs71602634	-0.08	0.43	0.853
		rs78668969	-0.008	0.458	0.986
		All - IVW	-0.251	0.114	0.028
		All - MR Egger	-4.715	5.167	0.413
	Species/Streptococcus_mitis_I_mgs_3085	rs115116459	-0.546	0.487	0.262
		rs146408384	0.177	0.596	0.766
		rs147990607	-0.967	0.491	0.049
		rs17201317	-0.115	0.288	0.689
		rs36088630	0.086	0.167	0.608
		rs558029385	-1.162	1.832	0.526
		rs7295182	-0.14	0.143	0.326
		rs73100799	0.171	0.469	0.715
		rs7855902	-1.177	0.679	0.083
		rs7933766	-0.42	0.172	0.015
		rs9970333	-0.196	0.289	0.497
		All - IVW	-0.185	0.083	0.026
		All - MR Egger	-0.187	1.328	0.891
	Species/Centipeda_massiliensis_mgs_3300	rs11121328	0.288	0.225	0.202
		rs116917256	0.287	0.538	0.594
		rs117316726	-0.122	0.305	0.688
		rs12564525	0.006	0.174	0.974
		rs12900859	-0.138	0.186	0.458
		rs148229117	-0.346	0.322	0.281
		rs1959876	-0.324	0.161	0.045
		rs6827227	-0.26	0.166	0.118
		rs74134811	0.004	0.295	0.989
		rs755228	-0.267	0.156	0.088
		rs77807708	-0.034	0.525	0.948
		All - IVW	-0.147	0.065	0.024
		All - MR Egger	-0.317	1.989	0.877
	Species/Actinomyces_oris_D_mgs_691	rs10213847	0.144	0.368	0.696
		rs116954707	-0.157	0.663	0.813
		rs117593579	-0.365	0.197	0.064
		rs139057374	0.596	0.58	0.304
		rs147347155	-0.281	0.711	0.693
		rs3748931	-0.05	0.314	0.872
		rs4769296	-0.258	0.199	0.194
		rs4932278	-0.142	0.192	0.459
		rs61794897	-0.426	0.201	0.034
		rs61839406	-0.233	0.282	0.409
		rs77670524	-0.215	0.466	0.644
		rs787488	-0.156	0.222	0.483
		All - IVW	-0.218	0.078	0.005
		All - MR Egger	-1.478	1.725	0.412
Chronic sinusitis	Species/Streptococcus_infantis_mgs_2056	rs11915399	0.861	0.632	0.173
		rs12047791	-0.388	0.774	0.616
		rs12610215	0.186	0.219	0.395
		rs13202320	0.283	0.275	0.302
		rs185869174	-2.128	1.689	0.208
		rs189808776	-0.876	1.384	0.527
		rs2155408	0.511	0.212	0.016
		rs6478966	0.12	0.262	0.646
		rs76137515	0.265	0.307	0.388
		All - IVW	0.276	0.107	0.01
		All - MR Egger	0.46	5.044	0.93
	Species/F0040_sp900095835_mgs_1710	rs117058476	-1.831	1.166	0.117
		rs12360416	-0.874	0.452	0.053
		rs17815364	0.18	0.652	0.783
		rs2249567	-0.698	0.828	0.399
		rs78086112	-0.362	0.633	0.568
		All - IVW	-0.597	0.289	0.039
		All - MR Egger	-0.878	6.842	0.906
	Species/Prevotella_veroralis_mgs_2443	rs11686611	-0.172	0.236	0.466
		rs118041957	-0.653	0.943	0.489
		rs2894058	-0.097	0.205	0.638
		rs557107	-0.635	0.235	0.007
		rs7574892	-0.059	0.221	0.789
		rs9753530	-0.686	0.342	0.045
		rs9990297	-0.286	0.272	0.292
		All - IVW	-0.276	0.098	0.005
		All - MR Egger	-2.951	4.078	0.502
	Species/Tannerella_sp002890585_mgs_2607	rs10828263	0.018	0.215	0.934
		rs141328901	-1.382	1.437	0.336
		rs17652628	-0.509	0.883	0.565
		rs183701565	-0.519	0.385	0.178
		rs2716556	-0.838	0.596	0.16
		rs34039956	-0.424	0.261	0.104
		rs66495310	-0.279	0.256	0.276
		rs6822701	-0.228	0.237	0.335
		All - IVW	-0.265	0.111	0.017
		All - MR Egger	-0.01	2.03	0.996
	Taxa/Oral microbiota	rs10414065	0.038	0.618	0.951
		rs118155578	0.023	0.975	0.982
		rs12128007	-0.027	0.244	0.91
		rs13306777	0.309	0.592	0.601
		rs147735657	-0.701	0.889	0.43
		rs244750	0.542	0.255	0.033
		rs71602634	0.574	0.53	0.279
		rs7227560	0.46	0.253	0.069
		rs72961480	-0.964	0.758	0.203
		rs73148826	0.969	0.569	0.088
		rs75087297	-0.057	0.404	0.887
		rs946553	0.517	0.328	0.115
		All - IVW	0.29	0.112	0.01
		All - MR Egger	0.372	3.973	0.927
	Species/Gemella_haemolysans_B_mgs_2903	rs10795688	-0.077	0.265	0.771
		rs117784833	-0.726	1.205	0.547
		rs12442073	-0.563	0.18	0.002
		rs1355760	0.515	0.632	0.416
		rs140894680	-1.913	1.428	0.18
		rs16854898	0.053	0.224	0.813
		rs2003811	-0.369	0.252	0.142
		rs62033254	-0.535	0.56	0.339
		rs79360641	0.467	0.616	0.449
		All - IVW	-0.265	0.118	0.025
		All - MR Egger	-1.924	0.896	0.069
	Species/Lancefieldella_sp000564995_mgs_2677	rs112356405	0.348	0.408	0.394
		rs117249103	0.061	0.52	0.906
		rs117416999	-0.087	0.38	0.82
		rs1186348	0.029	0.204	0.889
		rs11896329	0.217	0.211	0.304
		rs12226490	0.08	0.412	0.845
		rs12458889	0.513	0.253	0.042
		rs142047615	-0.926	0.635	0.145
		rs142818394	-0.072	0.907	0.937
		rs148662805	0.315	0.594	0.596
		rs150898941	1.923	1.057	0.069
		rs181448677	0.328	0.769	0.669
		rs199591839	0.573	0.35	0.102
		rs4555714	0.413	0.202	0.041
		rs57907283	0.599	0.415	0.149
		rs7614154	1.405	0.939	0.135
		rs76699528	-0.286	0.417	0.492
		rs78020409	-0.593	1.043	0.57
		rs78130605	-0.254	0.436	0.559
		All - IVW	0.227	0.083	0.006
		All - MR Egger	1.01	1.618	0.541
	Species/Lachnoanaerobaculum_sp000287675_mgs_978	rs11244913	-0.03	0.206	0.885
		rs142038387	0.137	0.569	0.809
		rs35954863	0.455	0.196	0.02
		rs7075194	0.208	0.249	0.404
		rs73925556	0.665	1.177	0.572
		rs75135769	1.562	1.133	0.168
		All - IVW	0.236	0.119	0.048
		All - MR Egger	5.628	2.986	0.133
	Phylum/Patescibacteria	rs13328656	0.72	0.415	0.083
		rs13341601	0.206	0.216	0.341
		rs184172670	0.453	0.715	0.527
		rs1887596	0.442	0.194	0.023
		rs59514998	0.334	0.432	0.439
		rs6007274	-0.36	0.49	0.462
		rs75187635	-0.08	0.364	0.827
		rs7677948	0.167	0.259	0.518
		rs79841583	0.061	0.276	0.825
		All - IVW	0.24	0.1	0.016
		All - MR Egger	2.312	1.711	0.219
	Species/Veillonella_atypica_mgs_1940	rs118083022	0.014	0.427	0.974
		rs11823930	-0.401	0.202	0.047
		rs12041384	-0.016	0.964	0.986
		rs205490	-0.133	0.231	0.563
		rs2274877	0.207	0.637	0.745
		rs34222421	-0.288	0.237	0.224
		rs73626352	0.201	0.295	0.497
		rs7480193	-0.207	0.214	0.334
		rs75258996	-1.179	0.514	0.022
		rs76699528	-0.335	0.488	0.492
		rs77448169	-0.356	0.622	0.567
		All - IVW	-0.227	0.094	0.015
		All - MR Egger	-2.908	2.46	0.267
	Species/Treponema_C_lecithinolyticum_mgs_311	rs1029396	-0.25	0.196	0.201
		rs144340056	-0.559	1.025	0.586
		rs182332997	-1.967	2.122	0.354
		rs182470870	0.865	2.212	0.696
		rs382003	-0.221	0.312	0.477
		rs574101522	0.227	0.381	0.551
		rs74760954	-0.674	0.489	0.168
		rs75515186	-0.36	0.278	0.195
		rs80053102	-0.946	0.742	0.202
		All - IVW	-0.271	0.125	0.031
		All - MR Egger	-1.166	3.967	0.777
	Species/Streptococcus_mitis_AT_mgs_1319	rs117248676	0.088	0.525	0.867
		rs141353937	0.956	0.762	0.21
		rs17120501	-0.756	1.859	0.684
		rs77706699	0.32	0.318	0.314
		rs7975808	0.375	0.201	0.063
		All - IVW	0.352	0.158	0.026
		All - MR Egger	5.34	13.494	0.719
